# Supplementary material for: Genome-Wide Identification, Molecular Characterization, and Expression Analysis of the HSP70 and HSP90 Gene Families in Thamnaconus septentrionalis
Source: Int J Mol Sci. 2024 May 24;25(11):5706. doi: 10.3390/ijms25115706 (PMC11172388; doi:10.3390/ijms25115706)
Supplement: Supplementary file 1 [file ijms-25-05706-s001.zip]

Archive with 9 entries (9 files):
- Table S1-All Species accession numbers of HSP70 and HSP90.xlsx
- Table S1-HSP70_all query sequences.txt
- Table S1-HSP90_all query sequences.txt
- Table S2-The comparisons of the numbers of HSP70 and HSP90 in Thamnaconus septentrionalis and other animals.xlsx
- Table S3-Protein sequences of all species used to construct phylogenetic trees.pdf
- Table S4-Validated 3D structures of HSP70 and HSP90 proteins produced by SAVES v6.0 website.pdf
- Table S5-RNA quality validation results.xlsx
- Table S6-Heat map data for different tissues, developmental stages and abiotic stresses.xlsx
- Table S7-Sequence of primers used in this study.xlsx
