# Supplementary material for: Genome-Wide Identification, Molecular Characterization, and Expression Analysis of the HSP70 and HSP90 Gene Families in Thamnaconus septentrionalis
Source: Int J Mol Sci. 2024 May 24;25(11):5706. doi: 10.3390/ijms25115706 (PMC11172388; doi:10.3390/ijms25115706)
Supplement: Supplementary file 1 [file ijms-25-05706-s001.zip › Table S1-All Species accession numbers of HSP70 and HSP90.xlsx]

## Sheet: HSP70
Species name	Homo sapiens		Mus musculus		Gallus gallus		Danio rerio		Oryzias latipes		Gasterosteus aculeatus		Larimichthys crocea		Oreochromis niloticus		Thamnaconus modestus
	Associated Gene Name	Protein ID	Associated Gene Name	Protein ID	Associated Gene Name	Protein ID	Associated Gene Name	Protein ID	Associated Gene Name	Protein ID	Associated Gene Name	Protein ID	Associated Gene Name	Protein ID	Associated Gene Name	Protein ID	Associated Gene Name
	HSPA1A	NP_005336.3	hspa1a	NP_034609.2	-	-	-	-	-	-	-	-	-	-	-	-	hsp70
	HSPA1B	NP_005337.2	hspa1b	NP_034608.2	-	-	hspa1b	NP_001093532.1	hspa1b	NP_001098384.1	hspa1b	XP_040049591.1	-	-	-	-	hspa1b
	HSPA1L	NP_005518.3	hspa1l	NP_038586.2	-	-	-	-	-	-	-	-	-	-	-	-	-
	HSPA2	NP_068814.2	hspa2	NP_001002012.1	hspa2	NP_001006686.2	-	-	-	-	-	-	-	-	-	-	-
	HSPA4	NP_002145.3	hspa4	NP_032326.3	hspa4	XP_046783064.1	hspa4a、hspa4b	NP_999881.1、NP_956151.1	hspa4a、hspa4b	ENSORLP00000001796、ENSORLP00000007499	hspa4a、hspa4b	ENSGACT00000027462、ENSGACT00000024102	hspa4	XP_010753054.3	hspa4	XP_005467885.1	hspa4、hspa4a
	HSPA4L	NP_055093.2	hspa4l	NP_035150.3	hspa4l	NP_001012594.1	hspa4l	XP_690505.2	hspa4l	XP_004082341.1	hspa4l	XP_040056253.1	hspa4l	XP_019135064.1	hspa4l	xp_003453147.1	hspa4l
	HSPA5	GenBank: AAI12964.1	hspa5	NP_001156906.1	hspa5	NP_990822.1	hspa5	NP_998223.1	hspa5	NP_001265730.1	hspa5	XP_040052810.1	hspa5	XP_010737097.1	-	-	hspa5
	HSPA6	NP_002146.2	-	-	-	-	-	-	-	-	-	-	-	-	-	-	-
	HSPA7	UniProtKB/Swiss-Prot: P48741.2	-	-	-	-	-	-	-	-	-	-	-	-	-	-	-
	HSPA8	NP_006588.1	hspa8	NP_112442.2	hspa8	NP_990334.2	hspa8	UniProtKB/Swiss-Prot: Q90473	hspa8	NP_001098270.1	hspa8a、hspa8b	ENSGACT00000026630、ENSGACT00000013955	hspa8	XP_019126385.1	hspa8	xp_003448938.1	hspa8.1、hspa8.2
	HSPA9	NP_004125.3	hspa9	NP_034611.2	hspa9	NP_001006147.1	hspa9	NP_958483.2	hspa9	XP_023815147.1	hspa9	XP_040029721.1	hspa9	XP_010732361.2	hspa9	xp_003459471.1	hspa9
	HSPA12A	NP_079291.2	hspa12a	NP_780408.1	hspa12a	XP_046776684.1	hspa12a	NP_001038342.1	hspa12a	ENSORLP00000001447	hspa12a	XP_040034404.1	hspa12a	XP_027135769.1	hspa12a	XP_025753215.1	-
	HSPA12B	NP_001305251.1	hspa12b	NP_082582.1	-	-	hspa12b	NP_001036151.1	hspa12b	XP_004079822.1	hspa12b	XP_040037051.1	hspa12b	XP_027133482.1	hspa12b	XP_003452414.1	-
	HSPA13	NP_008879.3	hspa13	NP_084477.1	hspa13	NP_001025964.2	hspa13	NP_001082948.1	hspa13	XP_004075919.1	hspa13	ENSGACP00000008388	hspa13	XP_010755439.2	hspa13	xp_003441638.1	hspa13
	HSPA14	NP_057383.2	hspa14	NP_001342326.1	hspa14	NP_001383360.1	hspa14	NP_001038541.1	hspa14	XP_004083036.1	hspa14	XP_040029858.1	hspa14	XP_027143908.1	hspa14	xp_003455685.1	hspa14
	HSPH1	XP_054230018.1	hsph1	NP_038587.2	hsph1	NP_001153170.1	hsph1	XP_005157777.1	-	-	-	-	-	-	-	-	-
	HYOU1	NP_001397970.1	hyou1	XP_006510025.1	hyou1	NP_001382913.1	hyou1	NP_997868.1	hyou1l	XP_020555583.1	hyou1l	XP_040038748.1	hyou1	XP_019135047.1	hyou1l	XP_005453958.1	hyou1
total		17		15		11		13		12		13		10		9	12

## Sheet: HSP90
Species name	Homo sapiens		Mus musculus		Gallus gallus		Danio rerio		Oryzias latipes		Larimichthys crocea		Oreochromis niloticus		Salmo salar		Ictalurus punctatus		Lepisosteus oculatus		Thamnaconus modestus
	Associated Gene Name	Protein ID	Associated Gene Name	Protein ID	Associated Gene Name	Protein ID	Associated Gene Name	Protein ID	Associated Gene Name	Protein ID	Associated Gene Name	Protein ID	Associated Gene Name	Protein ID	Associated Gene Name	Protein ID	Associated Gene Name	Protein ID	Associated Gene Name	Protein ID	Associated Gene Name
	HSP90AA1	ENSP00000216281	hsp90aa1	ENSMUSP00000091921	hsp90aa1	NP_001103255.2	hsp90aa1.1、hsp90aa1.2	ENSDARP00000022302、ENSDARP00000026065	hsp90aa1.1、hsp90aa1.2	ENSORLP00000021928、ENSORLP00000021939	hsp90aa1	XP_010736427.1	hsp90aa1.1、hsp90aa1.2	ENSONIP00000001042、ENSONIP00000001024	hsp90aa1	-	hsp90aa1	XP_017311366.1	hsp90aa1	XP_015205873.1	hsp90aa1
	HSP90AB1	ENSP00000360709	hsp90ab1	ENSMUSP00000024739	hsp90ab1	XP_015139110.2	hsp90ab1	ENSDARP00000014978	hsp90ab1	-	hsp90ab1	NP_001290239.1	hsp90ab1	ENSONIP00000007472	hsp90ab1	GenBank: ACH70738.1	hsp90ab1	GenBank: AKM12722.1	hsp90ab1	XP_006625986.1	hsp90ab1
	HSP90B1	ENSP00000299767	hsp90b1	ENSMUSP00000020238	hsp90b1	NP_989620.2	hsp90b1	ENSDARP00000013441	hsp90b1	ENSORLP00000005467	hsp90b1	XP_019124586.1	hsp90b1	ENSONIP00000010722	hsp90b1	XP_014063586.1	hsp90b1	XP_017349754.1	hsp90b1	XP_015207437.1	hsp90b1
	TRAP1	ENSP00000246957	trap1	ENSMUSP00000006137	trap1	XP_046783437.1	trap1	GenBank: AAI54468.1	trap1	ENSORLP00000010499	trap1	GenBank: UXB53308.1	trap1	ENSONIP00000006501	trap1	XP_014058182.1	trap1	XP_017308199.1	trap1	XP_015215343.1	trap1
total		4		4		4		5		4		4		5		3		4		4	4
