# Supplementary material for: Genome-Wide Identification, Molecular Characterization, and Expression Analysis of the HSP70 and HSP90 Gene Families in Thamnaconus septentrionalis
Source: Int J Mol Sci. 2024 May 24;25(11):5706. doi: 10.3390/ijms25115706 (PMC11172388; doi:10.3390/ijms25115706)
Supplement: Supplementary file 1 [file ijms-25-05706-s001.zip › Table S1-HSP90_all query sequences.txt]

>HSP90AA1 Homo sapiens
MPEETQTQDQPMEEEEVETFAFQAEIAQLMSLIINTFYSNKEIFLRELISNSSDALDKIR
YESLTDPSKLDSGKELHINLIPNKQDRTLTIVDTGIGMTKADLINNLGTIAKSGTKAFME
ALQAGADISMIGQFGVGFYSAYLVAEKVTVITKHNDDEQYAWESSAGGSFTVRTDTGEPM
GRGTKVILHLKEDQTEYLEERRIKEIVKKHSQFIGYPITLFVEKERDKEVSDDEAEEKED
KEEEKEKEEKESEDKPEIEDVGSDEEEEKKDGDKKKKKKIKEKYIDQEELNKTKPIWTRN
PDDITNEEYGEFYKSLTNDWEDHLAVKHFSVEGQLEFRALLFVPRRAPFDLFENRKKKNN
IKLYVRRVFIMDNCEELIPEYLNFIRGVVDSEDLPLNISREMLQQSKILKVIRKNLVKKC
LELFTELAEDKENYKKFYEQFSKNIKLGIHEDSQNRKKLSELLRYYTSASGDEMVSLKDY
CTRMKENQKHIYYITGETKDQVANSAFVERLRKHGLEVIYMIEPIDEYCVQQLKEFEGKT
LVSVTKEGLELPEDEEEKKKQEEKKTKFENLCKIMKDILEKKVEKVVVSNRLVTSPCCIV
TSTYGWTANMERIMKAQALRDNSTMGYMAAKKHLEINPDHSIIETLRQKAEADKNDKSVK
DLVILLYETALLSSGFSLEDPQTHANRIYRMIKLGLGIDEDDPTADDTSAAVTEEMPPLE
GDDDTSRMEEVD
>hsp90aa1 Mus musculus
MPEETQTQDQPMEEEEVETFAFQAEIAQLMSLIINTFYSNKEIFLRELISNSSDALDKIR
YESLTDPSKLDSGKELHINLIPSKQDRTLTIVDTGIGMTKADLINNLGTIAKSGTKAFME
ALQAGADISMIGQFGVGFYSAYLVAEKVTVITKHNDDEQYAWESSAGGSFTVRTDTGEPM
GRGTKVILHLKEDQTEYLEERRIKEIVKKHSQFIGYPITLFVEKERDKEVSDDEAEEKEE
KEEEKEKEEKESDDKPEIEDVGSDEEEEEKKDGDKKKKKKIKEKYIDQEELNKTKPIWTR
NPDDITNEEYGEFYKSLTNDWEEHLAVKHFSVEGQLEFRALLFVPRRAPFDLFENRKKKN
NIKLYVRRVFIMDNCEELIPEYLNFIRGVVDSEDLPLNISREMLQQSKILKVIRKNLVKK
CLELFTELAEDKENYKKFYEQFSKNIKLGIHEDSQNRKKLSELLRYYTSASGDEMVSLKD
YCTRMKENQKHIYFITGETKDQVANSAFVERLRKHGLEVIYMIEPIDEYCVQQLKEFEGK
TLVSVTKEGLELPEDEEEKKKQEEKKTKFENLCKIMKDILEKKVEKVVVSNRLVTSPCCI
VTSTYGWTANMERIMKAQALRDNSTMGYMAAKKHLEINPDHSIIETLRQKAEADKNDKSV
KDLVILLYETALLSSGFSLEDPQTHANRIYRMIKLGLGIDEDDPTVDDTSAAVTEEMPPL
EGDDDTSRMEEVD
>hsp90aa1 Gallus gallus
MPEAVQTQDQPMEEEVETFAFQAEIAQLMSLIINTFYSNKEIFLRELISNSSDALDKIRYESLTDPSKLD
SGKDLKINLIPNKHDRTLTIVDTGIGMTKADLVNNLGTIAKSGTKAFMEALQAGADISMIGQFGVGFYSA
YLVAEKVTVITKHNDDEQYAWESSAGGSFTVRLDNGEPLGRGTKVILHLKEDQTEYLEERRIKEIVKKHS
QFIGYPIRLFVEKERDKEVSDDEAEEKEEEKEEKEEKTEDKPEIEDVGSDEEEEKKDGDKKKKKKIKEKY
IDEEELNKTKPIWTRNPDDITNEEYGEFYKSLTNDWEDHLAVKHFSVEGQLEFRALLFVPRRAPFDLFEN
RKKKNNIKLYVRRVFIMDNCEELIPEYLNFMRGVVDSEDLPLNISREMLQQSKILKVIRKNLVKKCLELF
TELAEDKENYKKFYEQFSKNIKLGIHEDSQNRKKLSELLRYYTSASGDEMVSLKDYCTRMKENQKHVYYI
TGETKDQVANSAFVERLRKHGLEVIYMIEPIDEYCVQQLKEFEGKTLVSVTKEGLELPEDEEEKKKQEEK
KAKFENLCKIMKDILEKKVEKVVVSNRLVTSPCCIVTSTYGWTANMERIMKAQALRDNSTMGYMAAKKHL
EINPDHSIIETLRQKAEADKNDKSVKDLVILLYETALLSSGFSLEDPQTHANRIYRMIKLGLGIDEDDTA
AEEASPAVTEEMPPLEGDDDTSRMEEVD
>hsp90aa1.1 Danio rerio
MPEKSAQPVMEEEVETFAFQAEIAQLMSLIINTFYSNKEIFLRELISNSSDALDKIRYES
LTDPSKLDSCKDLKIELIPDQKERTLTIIDTGIGMTKADLINNLGTIAKSGTKAFMEALQ
AGADISMIGQFGVGFYSAYLVAEKVTVITKHNDDEQYIWESAAGGSFTVKPDFGESIGRG
TKVILHLKEDQSEYVEEKRIKEVVKKHSQFIGYPITLYIEKQREKEVDLEEGEKQEEEEV
AAGEDKDKPKIEDLGADEDEDSKDGKNKRKKKVKEKYIDAQELNKTKPIWTRNPDDITNE
EYGEFYKSLSNDWEDHLAVKHFSVEGQLEFRALLFVPRRAAFDLFENKKKRNNIKLYVRR
VFIMDNCEELIPEYLNFIKGVVDSEDLPLNISREMLQQSKILKVIRKNLVKKCLDLFTEL
AEDKDNYKKYYEQFSKNIKLGIHEDSQNRKKLSDLLRYYTSASGDEMVSLKDYVSRMKDT
QKHIYYITGETKDQVANSAFVERLRKAGLEVIYMIEPIDEYCVQQLKEYDGKNLVSVTKE
GLELPEDEEEKKKQDELKAKYENLCKIMKDILDKKIEKVTVSNRLVSSPCCIVTSTYGWT
ANMERIMKSQALRDNSTMGYMTAKKHLEINPAHPIVETLREKAEADKNDKAVKDLVILLF
ETALLSSGFTLDDPQTHANRIYRMIKLGLGIDDDDSVVEEISQPAEEDMPVLEGDDDTSR
MEEVD
>hsp90aa1.2 Danio rerio
MPEAHEQQMMEDEEVETFAFQAEIAQLMSLIINTFYSNKEIFLRELISNSSDALDKIRYE
SLTDPSKLDSGKDLKIEIIPNKEERTLTIIDTGIGMTKADLINNLGTIAKSGTKAFMEAL
QAGADISMIGQFGVGFYSAYLVAEKVTVITKHLDDEQYAWESSAGGSFTVKVDNSEPIGR
GTKVILHLKEDQTEYIEERRIKEIVKKHSQFIGYPITLFVEKERDKEVSDDEAEEEKEKE
KEEEEEGEKDEDKPEIEDVGSDEDDHDHGDKCGDKKKKKKKIKEKYIDQEELNKTKPLWT
RNPDDITNEEYGEFYKSLTNDWEDHLAVKHFSVEGQLEFRALLFVPRRAPFDLFENKKKK
NNIKLYVRRVFIMDNCDELIPEYLNFIKGVVDSEDLPLNISREMLQQSKILKVIRKNLVK
KCLELFTELAEDKDNYKKYYEQFSKNIKLGIHEDSQNRKKLSELLRYYTSASGDEMVSLK
DYVTRMKDTQKHIYYITGETKDQVANSAFVERLRKAGLEVIYMIEPIDEYCVQQLKEFEG
KNLVSVTKEGLELPEDEEEKKKQEEKKSKFENLCKIMKDILEKKVEKVTVSNRLVSSPCC
IVTSTYGWTANMERIMKAQALRDNSTMGYMAAKKHLEINPDHPIVETLRQKAEADKNDKS
VKDLVILLFETALLSSGFTLDDPQTHSNRIYRMIKLGLGIDEDDLSAEEPSSAPIEEMPP
LEGDDDTSRMEEVD
>hsp90aa1.1 Oryzias latipes
MPENAAHVMEEEVETFAFQAEIAQLMSLIINTFYSNKEIFLRELISNSSDALDKIRYESL
TDPSKLDSCKELKIEVRPDLHARTLTINDTGIGMTKADLINNLGTIAKSGTKAFMEALQA
GADISMIGQFGVGFYSAYLVAEKVTVITKHNDDEQYIWESAAGGSFTVKPDNGEPIGRGT
KVILHLKEDQTEYCEEKRIKEVIKKHSQFIGYPITLYVEKTREKEVDLEEGEKVEEVEKE
SAENKDKPQIEDVGSDEDEDTKDGKNKRKKKVKEKYIDAQELNKTKPIWTRNPDDITNEE
YGEFYKSLTNDWEDHLAVKHFSVEGQLEFRALLFVPRRAAFDLFENKKKRNNIKLYVRRV
FIMDNCDELIPEYLNFIKGVVDSEDLPLNISREMLQQSKILKVIRKNLVKKCLELFTELS
EDKDNYKKLYEQFSKNIKLGIHEDSQNRKKLSELLRYYTSASGDEMVSLKDYVSRMKDNQ
KHIYYITGETKDQVANSAFVERLRKAGLEVIYMIEPIDEYCVQQLKDFDGKNLVSVTKEG
LELPEDEEEKKKQEEKKAQFENLCKIMKDILEKKVEKVTVSNRLVSSPCCIVTSTYGWTA
NMERIMKAQALRDNSTMGYMAAKKHLEINPDHPIMETLRQKAEADKNDKSVKDLVILLFE
TALLSSGFTLEDPQTHANRIYRMIKLGLGIDEDDTPVEETTSAPTEDMPPLEGDDDASRM
EEVD
>hsp90aa1.2 Oryzias latipes
MPENAAHVMEEEVETFAFQAEIAQLMSLIINTFYSNKEIFLRELISNSSDALDKIRYESL
TDPAKLDSGKELKIEITPNKQERTLTLMDTGIGMTKADLINNLGTIAKSGTKAFMEALQA
GADISMIGQFGVGFYSAYLVAEKVTVITKHNDDEQYAWESSAGGSFTVKLDNSEPLGRGT
KVILHLKEDQSEYLEERRIKEIVKKHSQFIGYPITLFVEKERDKEVSDDEAEEEEKEKDK
EKNEEEKDEDKPEIEDVGSDEEDDHDKSSDKKKKKKKIKEKYIDQEELNKTKPLWTRNPD
DITNEEYGEFYKSLTNDWEDHLAVKHFSVEGQLEFRALLFVPRRAPFDLFENKKKKNNIK
LYVRRVFIMDNCDELIPEYLNFIRGVVDSEDLPLNISREMLQQSKILKVIRKNLVKKCLE
LFTELSEDKDNYKKLYEQFSKNIKLGIHEDSQNRKKLSELLRYYTSASGDEMVSLKDYVT
RMKDNQKHIYYITGETKDQVANSAFVERLRKAGLEVIYMIEPIDEYCVQQLKDFDGKNLV
SVTKEGLELPEDEEEKKKQEEKKAQFENLCKIMKDILEKKVEKVTVSNRLVSSPCCIVTS
TYGWTANMERIMKAQALRDNSTMGYMAAKKHLEINPDHPIMETLRQKAEADKNDKSVKDL
VILLFETALLSSGFTLEDPQTHANRIYRMIKLGLGIDEDDTPVEETTSAPTEDMPPLEGD
DDASRMEEVD
>hsp90aa1 Larimichthys crocea
MPEKAGNVMEEDVETFAFQAEIAQLMSLIINTFYSNKEIFLRELISNSSDALDKIRYESLTDPSRLESCK
ELKIEVRPDLLNRTLTLIDTGIGMTKADLINNLGTIAKSGTKAFMEALQAGADISMIGQFGVGFYSAYLV
ADKVTVITKHNDDEQYVWESAAGGSFTVKPDPGEPIGRGTKVILHLKEDQTEYCEEKRIKEVVKKHSQFI
GYPITLYVEKTREKEVDLEDGAKVEEIEKEAAEAAENKDKPKIEDVGSDEDEDTKDGQNKRKKKVKEKYI
DAQELNKTKPIWTRNPDDITNEEYGEFYKSLTNDWEDHLAVKHFSVEGQLEFRALLFVPRRAAFDLFENK
KKKNNIKLYVRRVFIMDNCEELIPEYLNFIKGVVDSEDLPLNISREMLQQSKILKVIRKNLVKKCLELFT
ELAEDKDNYKKCYEQFSKNVKLGIHEDSQNRKKLSELLRYYTSASGDEMVSLKDYCSRMKENQKHIYYIT
GETKDQVANSAFVERLRKAGLEVIYMIEPIDEYCVQQLKEYDGKNLVSVTKEGLELPEDEDEKKKQEELK
NKFENLCKIMKDILDKKIEKVTVSNRLVASPCCIVTSTYGWTANMERIMKSQALRDNSTMGYMTAKKHLE
INPMHPIIETLREKAEADKNDKAVKDLVILLFETALLSSGFTLEDPQTHANRIYRMIKLGLGIDDDDSAV
EDLIQPADEDMPVLEGDDDTSRMEEVD
>hsp90aa1.1 Oreochromis niloticus
MESISAHIMEEEVETFAFQAEIAQLMSLIINTFYSNKEIFLRELISNSSDALDKIRYESL
TDPTKLESCKDLKIEIRPDLHARTLTILDTGIGMTKADLINNLGTIAKSGTKAFMEALQA
GADISMIGQFGVGFYSAYLVAEKVTVITKHNDDEQYMWESAAGGSFTVRPDTGEPIGRGT
KVILHLKEDQTEYCEEKRVKEVVKKHSQFIGYPITLFKTREKEVDLEEGEKEEEVEKEAA
EDKDKPKIEDVGSDEDEDTKDGKNKRKKKVKEKYIDAQELNKTKPIWTRNPDDITNEEYG
EFYKSLTNDWEDHLAVKHFSVEGQLEFRALLFVPRRAAFDLFENKRKRNNIKLYVRRVFI
MDNCEELIPEYLNFIKGVVDSEDLPLNISREMLQQSKILKVIRKNLVKKCLELFSELAED
KDNYKKFYEQFSKNIKLGIHEDSQNRKKLSELLRYYTSASGDEMVSLKDYVSRMKDNQKH
IYYITGETKDQVANSAFVERLRKAGLEVIYMIEPIDEYCVQQLKEYDGKNLVSVTKEGLE
LPEDEEEKKKQEELKTKFEELCKIMKDILDKKIEKVVVSNRLVASPCCIVTSTYGWTANM
ERIMKSQALRDNSTLGYMTAKKHLEINPLHPIIETLREKAEADKNDKAVKDLVILLFETA
LLSSGFTLEDPQTHANRIYRMIKLGLGIDDDDSAVEDIIQPADEDMPVLEGDDDTSRMEE
VD
>hsp90aa1.2 Oreochromis niloticus
MLIPQCYIEMPEMHDQPMEEEAETFAFQAEIAQLMSLIINTFYSNKEIFLRELISNSSDA
LDKIRYESLTDPSKLETGKDLKIEIIPNKEERTLTLVDTGIGMTKADLINNLGTIAKSGT
KAFMEALQAGADISMIGQFGVGFYSAYLVAEKVTVVTKHNDDEQYAWESSAGGSFTVKVD
NSEPLGRGTKVILHLKEDQTEYLEERRVKEIVKKHSQFIGYPITLFVEKERDKEVSDDEA
EEEKEKEEKEKDEEKDEDKPEIEDVGSDEEQDHEKSDKKKKKKKIKEKYIDQEELNKTKP
LWTRNPDDITNEEYGEFYKSLTNDWEDHLAVKHFSVEGQLEFRALLFVPRRAPFDLFENK
KKKNNIKLYVRRVFIMDNCEELIPEYLNFIKGVVDSEDLPLNISREMLQQSKILKVIRKN
LVKKCLELFTELAEDKDNYKKFYEQFSKNIKLGIHEDSQNRKKLSELLRYYTSASGDEMV
SLKDYVTRMKDNQKHIYYITGETKDQVANSAFVERLRKAGLEVIYMIEPIDEYCVQQLKE
FEGKNLVSVTKEGLELPEDEEEKKKQEEKKSQFENLCKIMKDILEKKVEKVTVSNRLVSS
PCCIVTSTYGWTANMERIMKAQALRDNSTMGYMAAKKHLEINPDHPIMETLRQKAEADKN
DKSVKDLVILLFETALLSSGFTLDDPQTHSNRIYRMIKLGLGIDEDDVTSDDNTSAPTED
MPPLEGEDDDTSRMEEVD
>hsp90aa1 Ictalurus punctatus
MPEAHDQPMEEEAETFAFQAEIAQLMSLIINTFYSNKEIFLRELISNSSDALDKIRYESLTDPSKLDSGK
DLKIEIIPNKEDRTLTIIDTGIGMTKADLINNLGTIAKSGTKAFMEALQAGADISMIGQFGVGFYSAYLV
AENVTVITKHNDDEQYAWESSAGGSFTVKVDNSEPIKRGTKVILHLKEDQTEYIEEKRIKEIVKKHSQFI
GYPITLYVEKERDKEVSDDEAEEEKEKDKSEEEGEKDDDKPEIEDVGSDDEDHDKNTDKKKKKKIKEKYI
DQEELNKTKPLWTRNPDDITNEEYGEFYKSLTNDWEDHLAVKHFSVEGQLEFRALLFVPRRAPFDLFENK
KKKNNIKLYVRRVFIMDNCDELIPEYLNFIKGVVDSEDLPLNISREMLQQSKILKVIRKNLVKKCLELFT
ELAEDKDNYKKYYEQFSKNIKLGIHEDSQNRKKLSELLRYYTSASGDEMVSLKDYVTRMKDTQKQIYYIT
GETKEQVANSAFVERLRKAGLEVIYMIEPIDEYCVQQLKEFEGKNLVSVTKEGLELPEDEEEKKKQEEKK
AQFENLCKIMKDILEKKVEKVTVSNRLVASPCCIVTSTYGWTANMERIMKAQALRDNSTMGYMAAKKHLE
INPDHPIIETLRQKAEADKNDKSVKDLVILLFETALLSSGFTLDDPQTHSNRIYRMIKLGLGIEEDDLST
EEPSSAPIEDMPPLEGDDDTSRMEEVD
>hsp90aa1 Lepisosteus oculatus
MPEEVKNSVPSQPMDEEVETFAFQAEIAQLMSLIINTFYSNKEIFLRELISNSSDALDKIRYESLTDPSR
LESCKQLKIDIIPDQLTRTLTIIDTGIGMTKADLINNLGTIAKSGTKAFMEALQAGADISMIGQFGVGFY
SAYLVAEKVTVITKHNDDEQYVWESAAGGSFTVKPDSSEPLGRGTKVILHLKEDQVEYVEEKRIKEIVKK
HSQFIGYPITLYVEKQREKEVDMDEDEKEEETEKKDEAEGAKGDKPEIEDVGSDEEEDKKEEKKKRKKKI
KEKYIDSQELNKTKPIWTRNPDDITNEEYGEFYKSLTNDWEDHLAVKHFSVEGQLEFRALLFVPRRAAFD
LFENRKKRNNIKLYVRRVFIMDNCEELMPEYLNFIKGVVDSEDLPLNISREMLQQSKILKVIRKNLVKKC
LELFTELAEDKDNYKKYYEQFSKNIKLGIHEDSQNRKKLSELLRYYTSASGDEMVSLKDYVTRMKDNQKH
IYYITGESKEQVANSAFVERLRKAGLEVIYMIEPIDEYCVQQLKEFEGKNLVSVTKEGLELPEDEEEKKR
QEEKKAQFENLCKIMKDILEKKVEKVAVSNRLVSSPCCIVTSTYGWTANMERIMKSQALRDNSTMGYMAA
KKHLEINPEHPIIETLRQKAEVDKNDKSVKDLVILLFETALLSSGFSLDDPQTHANRIYRMIKLGLGIDE
DDMTTEDTTAAPIEDMPPLEGDDDTSRMEEVD
>hsp90aa1 Thamnaconus septentrionalis
MPEKAGHVVEEDMETFAFQAEIAQLMSLIINTFYSNKEIFLREVISNSSDALDKIRYESL
TDPSRLESCKDLKIELRPDLHARTLTIIDTGIGMTKADLINNLGTIAKSGTKAFMEALQA
GADISMIGQFGVGFYSAYLVADKVTVITKHNDDEQYIWESAAGGSFTVKPDTGESIGRGT
KVILHLKEDQTEYCEEKRVKDVVKKHSQFIGYPITLFVEKTREKEVDLQEGEKEEEVEKE
AAENTDKPKIEDVGSDEDEDSKDGQNKRKKKVKEKYMDAQELNKTKPIWTRNPDDITNEE
YGEFYKSLTNDWEDHLAVKHFSVEGQLEFRTLLFVPQRAPFDLFENKKKKNNIKLYVRRV
FIMDNCEELIPEYLNFIKGVVDSEDLPLNISREMLQQSKILKVIRKNLVKKCLELFAELA
EDKENYKKWYEQFSKNIKLGIHEDSQNRKKLSELLRYWTSASGDEMVSLKDYVTRMKDNQ
KHIYYITGETKDQVANSAFVERLRKAGLEVIYMIEPIDEYCVQQLKEFEGKNLVSVTKEG
LELPEDEDEKKKLEDLKTKFESLCKIMKDILEKKIEKVTVSIRLVSSPCCIVTSTYGWTA
NMERIMKAQALRDTSTMGYMAAKKHLEINPKHPIVETLRVKAEADKNDKSVKDLVNLLFE
TALLSSGFSLDDPQTHSNRIYRMIKLGLGIDEDDPTSDEPTVAPTEDMPPLEGDDDDTSR
MEEVD
>HSP90AB1 Homo sapiens
MPEEVHHGEEEVETFAFQAEIAQLMSLIINTFYSNKEIFLRELISNASDALDKIRYESLT
DPSKLDSGKELKIDIIPNPQERTLTLVDTGIGMTKADLINNLGTIAKSGTKAFMEALQAG
ADISMIGQFGVGFYSAYLVAEKVVVITKHNDDEQYAWESSAGGSFTVRADHGEPIGRGTK
VILHLKEDQTEYLEERRVKEVVKKHSQFIGYPITLYLEKEREKEISDDEAEEEKGEKEEE
DKDDEEKPKIEDVGSDEEDDSGKDKKKKTKKIKEKYIDQEELNKTKPIWTRNPDDITQEE
YGEFYKSLTNDWEDHLAVKHFSVEGQLEFRALLFIPRRAPFDLFENKKKKNNIKLYVRRV
FIMDSCDELIPEYLNFIRGVVDSEDLPLNISREMLQQSKILKVIRKNIVKKCLELFSELA
EDKENYKKFYEAFSKNLKLGIHEDSTNRRRLSELLRYHTSQSGDEMTSLSEYVSRMKETQ
KSIYYITGESKEQVANSAFVERVRKRGFEVVYMTEPIDEYCVQQLKEFDGKSLVSVTKEG
LELPEDEEEKKKMEESKAKFENLCKLMKEILDKKVEKVTISNRLVSSPCCIVTSTYGWTA
NMERIMKAQALRDNSTMGYMMAKKHLEINPDHPIVETLRQKAEADKNDKAVKDLVVLLFE
TALLSSGFSLEDPQTHSNRIYRMIKLGLGIDEDEVAAEEPNAAVPDEIPPLEGDEDASRM
EEVD
>HSP90B1 Homo sapiens
MRALWVLGLCCVLLTFGSVRADDEVDVDGTVEEDLGKSREGSRTDDEVVQREEEAIQLDG
LNASQIRELREKSEKFAFQAEVNRMMKLIINSLYKNKEIFLRELISNASDALDKIRLISL
TDENALSGNEELTVKIKCDKEKNLLHVTDTGVGMTREELVKNLGTIAKSGTSEFLNKMTE
AQEDGQSTSELIGQFGVGFYSAFLVADKVIVTSKHNNDTQHIWESDSNEFSVIADPRGNT
LGRGTTITLVLKEEASDYLELDTIKNLVKKYSQFINFPIYVWSSKTETVEEPMEEEEAAK
EEKEESDDEAAVEEEEEEKKPKTKKVEKTVWDWELMNDIKPIWQRPSKEVEEDEYKAFYK
SFSKESDDPMAYIHFTAEGEVTFKSILFVPTSAPRGLFDEYGSKKSDYIKLYVRRVFITD
DFHDMMPKYLNFVKGVVDSDDLPLNVSRETLQQHKLLKVIRKKLVRKTLDMIKKIADDKY
NDTFWKEFGTNIKLGVIEDHSNRTRLAKLLRFQSSHHPTDITSLDQYVERMKEKQDKIYF
MAGSSRKEAESSPFVERLLKKGYEVIYLTEPVDEYCIQALPEFDGKRFQNVAKEGVKFDE
SEKTKESREAVEKEFEPLLNWMKDKALKDKIEKAVVSQRLTESPCALVASQYGWSGNMER
IMKAQAYQTGKDISTNYYASQKKTFEINPRHPLIRDMLRRIKEDEDDKTVLDLAVVLFET
ATLRSGYLLPDTKAYGDRIERMLRLSLNIDPDAKVEEEPEEEPEETAEDTTEDTEQDEDE
EMDVGTDEEEETAKESTAEKDEL
>TRAP1 Homo sapiens
MARELRALLLWGRRLRPLLRAPALAAVPGGKPILCPRRTTAQLGPRRNPAWSLQAGRLFS
TQTAEDKEEPLHSIISSTESVQGSTSKHEFQAETKKLLDIVARSLYSEKEVFIRELISNA
SDALEKLRHKLVSDGQALPEMEIHLQTNAEKGTITIQDTGIGMTQEELVSNLGTIARSGS
KAFLDALQNQAEASSKIIGQFGVGFYSAFMVADRVEVYSRSAAPGSLGYQWLSDGSGVFE
IAEASGVRTGTKIIIHLKSDCKEFSSEARVRDVVTKYSNFVSFPLYLNGRRMNTLQAIWM
MDPKDVREWQHEEFYRYVAQAHDKPRYTLHYKTDAPLNIRSIFYVPDMKPSMFDVSRELG
SSVALYSRKVLIQTKATDILPKWLRFIRGVVDSEDIPLNLSRELLQESALIRKLRDVLQQ
RLIKFFIDQSKKDAEKYAKFFEDYGLFMREGIVTATEQEVKEDIAKLLRYESSALPSGQL
TSLSEYASRMRAGTRNIYYLCAPNRHLAEHSPYYEAMKKKDTEVLFCFEQFDELTLLHLR
EFDKKKLISVETDIVVDHYKEEKFEDRSPAAECLSEKETEELMAWMRNVLGSRVTNVKVT
LRLDTHPAMVTVLEMGAARHFLRMQQLAKTQEERAQLLQPTLEINPRHALIKKLNQLRAS
EPGLAQLLVDQIYENAMIAAGLVDDPRAMVGRLNELLVKALERH
>hsp90ab1 Mus musculus
MPEEVHHGEEEVETFAFQAEIAQLMSLIINTFYSNKEIFLRELISNASDALDKIRYESLT
DPSKLDSGKELKIDIIPNPQERTLTLVDTGIGMTKADLINNLGTIAKSGTKAFMEALQAG
ADISMIGQFGVGFYSAYLVAEKVVVITKHNDDEQYAWESSAGGSFTVRADHGEPIGRGTK
VILHLKEDQTEYLEERRVKEVVKKHSQFIGYPITLYLEKEREKEISDDEAEEEKGEKEEE
DKEDEEKPKIEDVGSDEEDDSGKDKKKKTKKIKEKYIDQEELNKTKPIWTRNPDDITQEE
YGEFYKSLTNDWEDHLAVKHFSVEGQLEFRALLFIPRRAPFDLFENKKKKNNIKLYVRRV
FIMDSCDELIPEYLNFIRGVVDSEDLPLNISREMLQQSKILKVIRKNIVKKCLELFSELA
EDKENYKKFYEAFSKNLKLGIHEDSTNRRRLSELLRYHTSQSGDEMTSLSEYVSRMKETQ
KSIYYITGESKEQVANSAFVERVRKRGFEVVYMTEPIDEYCVQQLKEFDGKSLVSVTKEG
LELPEDEEEKKKMEESKAKFENLCKLMKEILDKKVEKVTISNRLVSSPCCIVTSTYGWTA
NMERIMKAQALRDNSTMGYMMAKKHLEINPDHPIVETLRQKAEADKNDKAVKDLVVLLFE
TALLSSGFSLEDPQTHSNRIYRMIKLGLGIDEDEVTAEEPSAAVPDEIPPLEGDEDASRM
EEVD
>hsp90b1 Mus musculus
MRVLWVLGLCCVLLTFGFVRADDEVDVDGTVEEDLGKSREGSRTDDEVVQREEEAIQLDG
LNASQIRELREKSEKFAFQAEVNRMMKLIINSLYKNKEIFLRELISNASDALDKIRLISL
TDENALAGNEELTVKIKCDKEKNLLHVTDTGVGMTREELVKNLGTIAKSGTSEFLNKMTE
AQEDGQSTSELIGQFGVGFYSAFLVADKVIVTSKHNNDTQHIWESDSNEFSVIADPRGNT
LGRGTTITLVLKEEASDYLELDTIKNLVRKYSQFINFPIYVWSSKTETVEEPLEEDEAAK
EEKEESDDEAAVEEEEEEKKPKTKKVEKTVWDWELMNDIKPIWQRPSKEVEEDEYKAFYK
SFSKESDDPMAYIHFTAEGEVTFKSILFVPTSAPRGLFDEYGSKKSDYIKLYVRRVFITD
DFHDMMPKYLNFVKGVVDSDDLPLNVSRETLQQHKLLKVIRKKLVRKTLDMIKKIADEKY
NDTFWKEFGTNIKLGVIEDHSNRTRLAKLLRFQSSHHSTDITSLDQYVERMKEKQDKIYF
MAGSSRKEAESSPFVERLLKKGYEVIYLTEPVDEYCIQALPEFDGKRFQNVAKEGVKFDE
SEKTKESREATEKEFEPLLNWMKDKALKDKIEKAVVSQRLTESPCALVASQYGWSGNMER
IMKAQAYQTGKDISTNYYASQKKTFEINPRHPLIRDMLRRIKEDEDDKTVMDLAVVLFET
ATLRSGYLLPDTKAYGDRIERMLRLSLNIDPEAQVEEEPEEEPEDTSEDAEDSEQDEGEE
MDAGTEEEEEETEKESTEKDEL
>trap1 Mus musculus
MACELRAVLLWGRGLQTVLRAPALAGVRRGKPVLHLQKTTVQFRGPTQSLASGISAGQLY
STQAAEDKEEESLHSIISNTEAVRGSVSKHEFQAETKKLLDIVARSLYSEKEVFIRELIS
NASDALEKLRHKLVCEGQVLPEMEIHLQTDAKKGTITIQDTGIGMTQEELVSNLGTIARS
GSKAFLEALQNQAETSSKIIGQFGVGFYSAFMVADKVEVYSRSAAPESPGYQWLSDGSGV
FEIAEASGVRPGTKIIIHLKSDCKDFASESRVQDVVTKYSNFVSFPLYLNGKRINTLQAI
WMMDPKDISEFQHEEFYRYIAQAYDKPRFTLHYKTDAPLNIRSIFYVPEMKPSMFDVSRE
LGSSVALYSRKVLIQTKAADILPKWLRFIRGVVDSEDIPLNLSRELLQESALIRKLRDVL
QQRLIKFFIDQSKKDAEKYAKFFEDYGLFMREGIVTTAEQDIKEDIAKLLRYESSALPAG
QLTSLPDYASRMQAGTRNIYYLCAPNRHLAEhspYYEAMKQKHTEVLFCYEQFDELTLLH
LREFDKKKLISVETDIVVDHYKEEKFEDTSPADERLSEKETEDLMAWMRNALGSRVTNVK
VTFRLDTHPAMVTVLEMGAARHFLRMQQLAKTQEERAQLLQPTLEINPRHTLIKKLCQLR
ESEPELAQLLVDQIYENAMIAAGLVDDPRAMVGRLNDLLVKVLEKH
>hsp90ab1 Gallus gallus
MPEQVQHGEDEVETFAFQAEIAQLMSLIINTFYSNKEIFLRELISNASDALDKIRYESLTDPSKLDTGKD
LKIDIVPNPRDRTLTLLDTGIGMTKADLVNNLGTIAKSGTKAFMEALQAGADISMIGQFGVGFYSAYLVA
EKVVVITKHNDDEQYAWESSAGGSFTVRTDHGEPIGRGTKVILYLKEDQTEYLEERRVKEVVKKHSQFIG
YPITLYVEKEREKEISDDEAEEEKAEKEEEESKDEEKPKIEDVGSDEEEEGEKSKKKKTKKIKEKYIDQE
ELNKTKPIWTRNPDDITQEEYGEFYKSLTNDWEDHLAVKHFSVEGQLEFRALLFIPRRAPFDLFENKKKK
NNIKLYVRRVFIMDSCDELIPEYLNFIRGVVDSEDLPLNISREMLQQSKILKVIRKNIVKKCLELFTELA
EDKENYKKFYEAFSKNLKLGIHEDSTNRKRLSELLRYHTSQSGDEMTSLSEYVSRMKESQKSIYYITGES
KEQVANSAFVERVRKRGFEVVYMTEPIDEYCVQQLKEFDGKTLVSVTKEGLELPEDEEEKKKMEESKAKF
ETLCKLMKEILDKKVEKVTISNRLVSSPCCIVTSTYGWTANMERIMKAQALRDNSTMGYMMAKKHLEINP
DHPIVETLRQKADADKNDKAVKDLVVLLFETALLSSGFSLEDPQTHSNRIYRMIKLGLGIDEDEVIAEES
SIAPPDEIPPLEGDEDTSRMEEVD
>hsp90b1 Gallus gallus
MKSAWALALACTLLLAASVTAEEVDVDATVEEDLGKSREGSRTDDEVVQREEEAIQLDGLNASQIKEIRE
KSEKFAFQAEVNRMMKLIINSLYKNKEIFLRELISNASDALDKIRLISLTDENALAGNEELTVKIKCDKE
KNMLHVTDTGIGMTKEELIKNLGTIAKSGTSEFLNKMTEMQDDSQSTSELIGQFGVGFYSAFLVADRVIV
TSKHNNDTQHIWESDSNEFSVIDDPRGNTLGRGTTITLVLKEEASDYLELDTVKNLVKKYSQFINFPIYV
WSSKTETVEEPVEEEEAKEEKEETDDDEAAVEEEEEEKKPKTKKVEKTVWDWELMNDIKPIWQRPSKEVE
EDEYKAFYKTFSKEHDDPMAYIHFTAEGEVTFKSILFVPNSAPRGLFDEYGSKKSDFIKLYVRRVFITDD
FHDMMPKYLNFVKGVVDSDDLPLNVSRETLQQHKLLKVIRKKLVRKTLDMIKKIAEEKYNDTFWKEFGTN
VKLGVIEDHSNRTRLAKLLRFQSSHHESNLTSLDQYVERMKEKQDKIYFMAGASRKEAESSPFVERLLKK
GYEVIYLTEPVDEYCIQALPEFDGKRFQNVAKEGVKFEESEKSKESREALEKEFEPLLNWMKDKALKDKI
EKAVLSQRLTQSPCALVASQYGWSGNMERIMKAQAYQTGKDISTNYYASQKKTFEINPRHPLIKDMLRRV
KENEDDKTVSDLAVVLFETATLRSGYMLPDTKEYGDRIERMLRLSLNIDLDAKVEEEPEEPEDAAEEAEQ
DEEEVDADAEDSETQKESTDVKDEL
>trap1 Gallus gallus
MASSAKGPPCLQREVLCSQRLPHRIPAACISACRAYSTQTAESKEEEPLHTIISNTENVKGAASKHEFQA
ETKKLLDIVARSLYSEKEVFIRELISNGSDALEKLRHRLMAEGKALPEMEIHLQTDSGKGTITIQDTGIG
MTQEELVSNLGTIARSGSKAFLDALQSQAEASSKIIGQFGVGFYSAFMVADKVEVFSQSAEPGSLGYHWS
SDGSGMFEIAEASGVRTGTKIIIHLKEDCKEFANEDRVKEVVTKYSNFISFPLYLNGRRINTLQALWMLD
PKDIGEWQHEEFYRFIAQAYDKPRYILHYKTDAPLNIRSIFYVPEQKPSMFDISRELGSSVALYSRKILI
QTKAADILPKWLRFLRGVVDSEDIPLNLSRELLQESALIRKLRDVLQKRLIKFFVDQSKKDPEKYAKFFE
DYGVFMREGIVTIAEQDVKEDIAKLLRYESSALPAGQLTSLTEYASRMKAGSRNIYYLCAPNRHLAEHSP
YFEAMKKKDMEVLFCYEQFDELTLLHLREFDKKKLISVETDIVVDHYKEEKFEESRPAAERLTDVEAEDL
MAWMRNALGSRVTGVKVTTRLDTHPAMITVLEMGAARHFLRMQQLAKTQEERAQLLQPTLEINTGHTLIK
KLNELKDSQPDLAQMLLDQIYENAMIAAGLNEDPRPMVSRLNELLTKILEKN
>hsp90ab1 Danio rerio
MPEEMRQEEEAETFAFQAEIAQLMSLIINTFYSNKEIFLRELVSNASDALDKIRYESLTD
PTKLDSGKDLKIDIIPNVQERTLTLIDTGIGMTKADLINNLGTIAKSGTKAFMEALQAGA
DISMIGQFGVGFYSAYLVAEKVTVITKHNDDEQYAWESSAGGSFTVKVDHGEPIGRGTKV
ILHLKEDQTEYIEEKRVKEVVKKHSQFIGYPITLYVEKERDKEISDDEAEEEKAEKEEKE
EEGEDKPKIEDVGSDDEEDTKDKDKKKKKKIKEKYIDQEELNKTKPIWTRNPDDISNEEY
GEFYKSLTNDWEDHLAVKHFSVEGQLEFRALLFIPRRAPFDLFENKKKKNNIKLYVRRVF
IMDNCEELIPEYLNFIRGVVDSEDLPLNISREMLQQSKILKVIRKNIVKKCLELFAELAE
DKDNYKKFYDAFSKNLKLGIHEDSQNRKKLSELLRYQSSQSGDEMTSLTEYVSRMKENQK
SIYYITGESKDQVAHSAFVERVCKRGFEVLYMTEPIDEYCVQQLKDFDGKSLVSVTKEGL
ELPEDEDEKKKMEEDKAKFENLCKLMKEILDKKVEKVTVSNRLVSSPCCIVTSTYGWTAN
MERIMKAQALRDNSTMGYMMAKKHLEINPDHPIMETLRQKAEADKNDKAVKDLVILLFET
ALLSSGFSLDDPQTHSNRIYRMIKLGLGIDEDEDVPVEEPSSAAAPEDIPPLEGDDDASR
MEEVD
>hsp90b1 Danio rerio
MRRLWIIGLLCALLAFASVKADDDVDIDGTVEEDLGKSRDGSRTDDEVVQREEEAIQLDG
LNTSQLKEIRDKAEKHAFQAEVNRMMKLIINSLYKNKEIFLRELISNASDALDKIRLLSL
TNEDALAGNEELTIKIKSDKEKNMLHITDTGIGMTKEELVKNLGTIAKSGTSEFLNKMTE
VQDDSQSTSELIGQFGVGFYSAFLVADKVIVTSKHNNDTQHMWESDSNQFSVIEDPRGDT
LGRGTTITLVMKEEASDYLELETIKNLVKKYSQFINFPIYVWSSKTETVEEPIEDEAEAE
KEEATEDEAEVEEEEEDKDKPKTKKVEKTVWDWELMNDIKPIWQRPAKEVEEDEYTAFYK
TFSRDTDEPLSHIHFTAEGEVTFKSILFVPASAPRGLFDEYGTKKNDFIKLFVRRVFITD
DFHDMMPKYLNFIKGVVDSDDLPLNVSRETLQQHKLLKVIRKKLVRKTLDMIKKIAEEQY
NDKFWKEFGTNIKLGVIEDHSNRTRLAKLLRFQTSHSDTVLSSLEQYVERMKEKQDKIYF
MAGTSRKEAESSPFVEKLLKKGYEVVYLTEPVDEYCIQALPEFDGKRFQNVAKEGVKFDE
SDKAKEKREALEKEFEPLTTWMKDKALKEQIEKAVLSQRLTNSPCALVASQYGWSGNMER
IMKAQAYQTGKDISTNYYASQKKTLEINPKHPLIKEMLRRVNEDAEDKTAADLAVVLFET
ATLRSGYQLQDTKAYGERIERMLRLSMNVDLDAQVEEEPEEEPEEQTEEAEDEEEVQADE
AEEESEATSKDEL
>trap1 Danio rerio
MIRSLNLLKYSLNVSQRAQLRLLSSSKWTGHRIVPAAFTGVDTNGRQQLHQPRPFRLWSPSCSGVSVHHR
SYSTQQHTEPAEEETLHNIITDTENVQGSFSKHEFQAETKKLLDIVARSLYSEKEVFIRELISNGSDALE
KLRHRMITAGGDTAPMEIHLQTDSVKGTFTIQDTGVGMNKEDLVSNLGTIARSGSKAFLDALQNQAEASS
SIIGQFGVGFYSAFMVADKVEVYSQSAEADAPGYKWSSDGSGVFEVAEASGVRQGTKIVLHLKDDCKEFS
SEDRVKEVVTKYSNFVSFPIFLNGRRLNTLQALWMMEPKDISEWQHEEFYRYVAQAYDKPRYTLHYRADA
PLNIRSIFYVPEMKPSMFDVSREMGSSVALYSRKILIQTKATDILPKWLRFLRGVVDSEDIPLNLSRELL
QESALIRKLRDVLQQRVIRFLLDQSKKDPEKYARFFEDYGLFMREGIVTTGEQSVKEDIAKLLRFESSAL
PAGQQTSLMEYSSRMKAGTRNIYYLCAPNRHLAEHSPYFEAMKQKDMEVLFCFEQFDELTLLHLREFDRK
KLISAETDIVVDHYKEEKFQDSKPASERLSSEQAEDLLAWMRNALVQRVTNIKVTPRLDTHPAMITVLEM
GAARHFLRTQQLARSSEERAQILQPTLEINTGHDLIKKLHALKDSNPELAQLLLEQIYDNAMIAAGLNED
PRPMISRLNQLLTRALEKH
>hsp90b1 Oryzias latipes
MKRLWVVGLLCALLAFAAVRAEDDEVDVDATVEEELGKSRDGSRTDDEVVQREEEAIQLD
GLNAAQIKELREKSEKHMFQAEVNRMMKLIINSLYKNKEIFLRELISNASDALDKIRLLS
LTHEDALAANEELTIKIKSDKEKNMLHITDTGIGMTKEELIKNLGTIAKSGTSEFLNKMS
EMQSEGQSTSELIGQFGVGFYSAFLVADKVIVSSKHNNDTQHIWESDSNQFSVIEDPRGD
TLGRGTTITLVLKEEASDFLELETIKNLVRKYSQFINFPIYVWASKTETVEEPIEEDAET
EEPEKEASEDEVEVEEEEGEDKDKPKTKKVEKTVWDWELMNDIKPIWQRPSKEVEEDEYK
AFYKTFSKDSEDPLTHIHFTAEGEVTFKSILFVPSAAPRGLFDEYGSKKNDFVKLFVRRV
FITDDFNDMMPKYLNFVKGVVDSDDLPLNVSRETLQQHKLLKVIRKKLVRKTLDMIKKIA
EEQYNEKFWKEFGTNIKLGVIEDHSNRTRLAKLLRFQTSNSETGLASLEQYVERMKEKQD
KIYFMAGTSRKEAESSPFVEKLLKKGYEVIYLTEPVDEYCIQALPEFDGKRFQNVAKEGV
KFEESEKAKEKREALEKEFEPLMTWLKDKALKDKIEKAVLSQRLTDSPCALVASQYGWSG
NMERIMKAQAYQTGKDISTSYYASQKKTLEINPKHPLIKQMLGRVNDDAEDQTASDLAVV
LFETATLRSGYQLADTKAYGDRIERMLRLSMNVPLDEQVEEEPEEEPEEQAEDDSEAKEE
VVDDDDEDETTEKDEL
>trap1 Oryzias latipes
MSRFLGLCRFGLSSLQRSNSRVMSRGLSSRTMSLPLARDLQALQKRHCQPKLCRLQGSCH
VLSQQSFYSTQEVEKEPEVEPLHTIISDTESVQGSFSKHEFQAETKKLLDIVARSLYSEK
EVFIRELISNGSDALEKLRHKLITAGGETAPMEIHLKTDAGKGTITIQDTGVGMNKEELV
ANLGTIARSGSKAFLDALQNQAEASSSIIGQFGVGFYSAFMVADRVDVFTRSADRDAPGY
KWSSDGSGLFEVAEASGVQQGTKIVLHLKDDCKEFSSEDRVKEVVTKYSNFVSFPIFLNG
RRLNTLQALWLMEPKEISDWQHEEFYRYIAQAYDKPRYTLHYRADAPLNIRSIFYVPDSK
PSMFDVSREMGSSVALYSRKVLIQTKASDILPKWLRFLRGVVDSEDIPLNLSRELLQESA
LIRKLRDVLQQRVIRFLLDQSKKEPEKYNTFFEDYGLFMREGIVTTQEQDIKEDIAKLLR
FESSALPAGQQTNLMEYGSRMKAGTRNIYYLCAPNRHLAEHSPYFEAMKKKDMEVLFCYE
QFDELTLLHLREFDKKKLISVETDIMVDHYKEEKFEDSKPASERLTQEQADDLMAWMKNA
LGPRVTNIKLTPRLDTHPAMITVLEMGAARHFLRTQQLARSAEERAQILQPTLEINAGHD
LIKKLHTLKDSNSELAVLLLEQVYDNAMIAAGLNDDPRPMIARLNDLLTKALEKH
>hsp90ab1 Larimichthys crocea
MPEEMHQEEEAETFAFQAEIAQLMSLIINTFYSNKEIFLRELISNASDALDKIRYESLTEPTKLDSGKDL
KIDIIPNKDDRTLTLIDTGIGMTKADLINNLGTIAKSGTKAFMEALQAGADISMIGQFGVGFYSAYLVAE
KVVVITKHNDDEQYAWESSAGGSFTVKVDSGEPIGRGTKIILHLKEDQTEYIEEKRVKEIVKKHSQFIGY
PITLFVEKERDKEISDDEAEEERAEKEEKEEGEDKPKIEDVGSDDEEDSKDKDKKKKKKIKEKYIDQEEL
NKTKPIWTRNPDDITNEEYGEFYKSLTNDWEDHLAVKHFSVEGQLEFRALLFIPRRAPFDLFENKKKKNN
IKLYVRRVFIMDNCEELIPEYLNFVRGVVDSEDLPLNISREMLQQSKILKVIRKNIVKKCLELFAELAED
KENYKKFYEGFSKNIKLGIHEDSQNRKKLSELLRYHSSQSGDETTSLTEYLTRMKENQKSIYYITGESKD
QVANSAFVERVRKRGFEVLYMTEPIDEYCVQQLKEFDGKSLVSVTKEGLELPEDEEEKKKMEEDKAKFES
LCKLMKEILDKKVEKVTVSNRLVSSPCCIVTSTYGWTANMERIMKAQALRDNSTMGYMMAKKHLEINPDH
PIVETLRQKADADKNDKAVKDLVILLFETALLSSGFSLDDPQTHSNRIYRMIKLGLGIDDDDVPTEEAVT
TAVPDEIPPLEGDGDDDASRMEEVD
>hsp90b1 Larimichthys crocea
MKRVWAIGLLFALLAFAAVKAEEDELDIDGTVEEDIGKSRDGSRTDDEAVQREEEAIQLDGLNAAQIKEI
REKSEKHVFQAEVNRMMKLIINSLYKNKEIFLRELISNASDALDKIRLLSLTNEDAMAANEELTIKIKSD
KERNMLHITDTGVGMTKDELVRNLGTIAKSGTSEFLNKMTEMQTEGQSTSELIGQFGVGFYSAFLVADKV
IVTSKHNNGTQHIWESDSNQFSVIEDPRGDTLGRGTTITLVLKEEASDYLELETIKNLVRKYSQFINFPI
YVWASKTETVEEPIEEDAEAAEEPEKETAEDEAEVEEEEEDKEKPKTKKVEKTVWDWELMNDIKPIWQRP
AKDVEEDEYKAFYKTFSKDSDDPLAHIHFMAEGEVTFKSILFVPTSAPRGLFDEYGSKKNDYIKLFVRRV
FITDDFNDMMPKYLNFVKGVVDSDDLPLNVSRETLQQHKLLKVIRKKLVRKTLDMIKKIAEDQYNDKFWK
EFGTNIKLGVIEDHSNRTRLAKLLRFQTSNSETVLASLEEYVERMKEKQDKIYFMAGTSRKEAESSPFVE
RLLKKGYEVIYLTEPVDEYCIQALPEFDGKRFQNVAKEGVKFDESDKAKEKRETLEKEFEPLTTWLKDKA
LKDKIEKAIISQRLTNSPCALVASQYGWSGNMERIMKAQAYQTGKDISTNYYASQKKTLEINPKHPLVKK
MLTRITSDPEDQTASDLAVVLFETATLRSGYQLADTKAYGDRIERMLRLSMNVDLDEQIEEEPEEEPEEA
AEDEDKEDDSEDKEEIVDEDDETETTEKDEL
>trap1 Larimichthys crocea
MSRCLALARFALGTNSRLTLCARGLSRCTISRSVAAGLQVGQQQRWSSQPRVWSSQRPCLGFSQQSYYST
QEAEKEPEEEPLHTIISDTESVQGSFSKHEFQAETKKLLDIVARSLYSEKEVFIRELISNGSDALEKLRH
SLITAGGATAPMEIHLQTDGAKGIFTIQDTGVGMNQEELVANLGTIARSGSKAFLDALQNQTEASSTIIG
QFGVGFYSAFMVADKVDVYSQSAEPGVPGYKWSSDGSGVFEIAEASGVQQGTKIVLHLKDDCKEFSSEDR
VKEVVTKYSNFVSFPIFLNGRRLNTLQALWMMEPKEISDWQHEEFYRYIAQSYDHPRYTLHYRADAPLNI
RSIFYVPDTKPSMFDVSREMGSSVALYSRKVLIQTKATDILPKWLRFLRGVVDSEDIPLNLSRELLQESA
LIRKLRDVLQQRVIRFLLDQSKKDPEKYNKFFEDYGLFMREGIVTTQEQDVKEDIAKLLRFESSALPAGQ
QTNLMEYASRMKAGTRNIYYLCAPNRHLAEHSPYYEAMKQKDMEVLFCYEQFDELTLLHLREFDKKKMIS
AETDIVVDHYKEEKFEETKPASERLTQEQADDLISWMKNSLGPRVTNIKLTPRLDTHPAMITVLEMGAAR
HFLRTQQLARTAEERAQILQPTLEINAGHDLIKKLHELKQSNNELAGLLLEQIYDNAMITAGLNDDPRPM
ISRLNDLLTKALEKH
>hsp90ab1 Oreochromis niloticus
MQMPEEMHQEEEAETFAFQAEIAQLMSLIINTFYSNKEIFLRELISNASDALDKIRYESL
TDPSKLDSGKDLKIDIIPNKAERTLTLVDTGIGMTKADLINNLGTIAKSGTKAFMEALQA
GADISMIGQFGVGFYSAYLVAEKVVVITKHNDDEQYAWESSAGGSFTVKVDNSEPIGRGT
KIILYLKEDQTEYVEEKRVKEIVKKHSQFIGYPITLFVEKERDKEVSDDEAEEEKAEKEE
KEEGEDKPKIEDVGSDDEEDSKDKDKKKKKKIKEKYIDQEELNKTKPIWTRNPDDITNEE
YGEFYKSLTNDWEDHLAVKHFSVEGQLEFRALLFIPRRAPFDLFENKKKKNNIKLYVRRV
FIMDNCEELIPEYLNFIRGVVDSEDLPLNISREMLQQSKILKVIRKNIVKKCLELFAELG
EDKENYKKFYEAFSKNLKLGVHEDSQNRKKLSELLRYHSSQSGDETTSLSEYVTRMKENQ
KSIYYITGESKDQVANSAFVERVRKRGFEVLYMTEPIDEYCVQQLKEFDGKTLVSVTKEG
LELPEDEEEKKKMEDDKAKFENLCKLMKEILDKKVEKVTVSNRLVSSPCCIVTSTYGWTA
NMERIMKAQALRDNSTMGYMMAKKHLEINPDHPIMETLRQKAEADKNDKAVKDLVILLFE
TALLSSGFSLDDPQTHSNRIYRMIKLGLGKKTPDPLDFLEVGIDLGEQLAQCIH
>hsp90b1 Oreochromis niloticus
MTEMQEEGQSTSELIGQFGVGFYSAFLVADKVIVTSKHNNDTQHIWESDSNQFSVIEDPR
GDTLGRGTTITLVLKEEASDYLELETIKNLVKKYSQFINFPIYVWASKTETVEEPIEEDA
EAAEEPEKEASEDEAEVEEEEGEDKDKPKTKKVEKTVWDWELMNDIKPIWQRPAKEVEED
EYKAFYKTFSKDNDDPMAHIHFTAEGEVTFKSILFVPTSAPRGLFDEYGSKKNDYIKLFV
RRVFITDDFNDMMPKYLNFIKGVVDSDDLPLNVSRETLQQHKLLKVIRKKLVRKTLDMIK
KIAEEQYNDKFWKEFGTNIKLGVIEDHSNRTRLAKLLRFQTSNSETDLSSLEQYVERMKE
KQDKIYFMAGTSRKEAESSPFVERLLKKGYEVIYLTEPVDEYCIQALPEFDGKRFQNVAK
EGVKFDESEKAKEKREALEKEFEPLTTWLKDKALKDKIEKAVLSQRLTNSPCALVASQYG
WSGNMERIMKAQAYQTGKDISTNYYASQKKTLELNPKHPLVKQLLNRVNADAEDQTASDL
AVVLFETATLRSGYQLVDTKAYGDRIERMLRLSLNVPLDEQAILVSVSELMVPLPSVTFF
EFSPVSAF
>trap1 Oreochromis niloticus
ISYVFGARRGLSVGQLQRWSSRPRVWSSQQACLGFSPQSYYSTQEAEKEPEEEPLHNIIS
DTEAVQGSFHKHEFQAETKKLLDIVARSLYSEKEVFIRELISNGSDALEKLRHKLISSGG
ETAPMEIHLQSDAAKGTFTIQDTGIGMNKDELVSNLGTIARSGSKAFLDALQNQAEASST
IIGQFGVGFYSAFMVADHVDVYTRSSETGAPGYKWSSDGSGVFEIAEATGVQQGTKIVLH
LKDDCKEFSSEDRVKEVVTKYSNFVSFPIFLNGRRLNTLQALWMMEPKEISDWQHEEFYR
YIAQAYDKPRYTLHYRADAPLNIRSIFYVPEAKPSMFDVSREMGSSVALYSRKVLIQTKA
TDILPKWLRFLRGVVDSEDIPLNLSRELLQESALIRKLRDVLQQRVIRFLLDQSKKEPEK
YSKFFEDYGLFMREGIVTTQEQDVKEDIAKLLRFESSALPAGQQTNLMEYASRMKAGTRN
IYYLCAPNRHLAEHSPYYEAMKQKDMEVLFCYEQFDELTLLHLREFDKKKLISVETDIVV
DHYKEEKYEDSKPASERLTQEQADDLMVWMKNSLGPRVTNIKLTPRLDTHPAMITVLEMG
AARHFLRTQQLARTAEERAQILQPTLEINAGHDLIKKLFALKDTNSELAGLLLEQIYDNA
MITAGLNDDPRPMISRLNDLLTKALEKH
>hsp90ab1 Salmo salar
MPEEMRQEEEAETFAFQAEIAQLMSLIINTFYSNKEIFLRELISNASDALDKIRYESLTDPTKLDNGKEL
KIDVIPNVEERTLTLIDTGIGMTKADLINNLGTIAKSGTKAFMEALQAGADISMIGQFGVGFYSAYLVAE
RVTVITKHNDDEQYIWESSAGGSFTVKVDTGEPMLRGTKVILHMKEDQTEYVEEKRVKEVVKKHSQFIGY
PITLFVEKEREKEISDDEEEKAEEEKEEKEAEDKPKIEDVGSDDEEDSKDKDKKKTKKIKEKYIDQEELN
KTKPIWTRNPDDITMEEYGEFYKSLTNDWEEHLAVKHFSVEGQLEFRALLFIPRRAPFDLFENKKKKNNI
KLYVRRVFIMDSCEELIPEYLNFVRGVVDSEDLPLNISREMLQQSKILKVIRKNIVKKCMELFGELAEDR
ENYNKFYDGFSKNLKLGIHEDSQNRKKLSELLRYHSSQSGDELTSLTEYLTRMKDNQKSIYYITGESKDQ
VANSAFVERVRKRGFEVLYMTEPIDEYCVQQLKEFDGKTLVSVTKEGLELPEDEEEKKKMDEDKTKFENL
CKLMKEILDKKVEKVP
>hsp90b1 Salmo salar
MNRMWTIGVFCALLAFSSVRAEDEVDVDGTVEEDLGKSRDGSRTDDEVVQREEEAIQLDGLNAAQVKEIR
EKSEKHVFKAEVNRMMKLIINSLYKNKEIFLRELISNASDALDKIRLLSLTNDEALTGNEELTVKIKADK
EKNMLHITDTGIGMTKEDLVRNLGTIAKSGTSEFLNKMTEMQTEGQSTSELIGQFGVGFYSAFLVADKVI
VTTKHNNGTQHIWESDSNEFSVIEDPRGDTLGRGTTITLVMKEEATDYLELETIKNLVKKYSQFINFPIY
VWSSKTETVEEPIDETEADKDEDHDEVEVEEEEDKPKMKKVEKTVWDWELMNDIKPIWQRPAKEVEEDEY
KAFYKTFSRDTDEPISHIHFTAEGEVTFKSILFVPAAAPRGLFDEYGSKKNDFIKLFVRRVYITDDFHDM
MPKYLNFVKGMVDSDDLPLNVSRETLQQHKLLKVIRKKLVRKTLDMIKKIAEEQYNEKFWKEFGTNIKLG
VIEDHSNRTRLAKLLRFQTSNSDTVLASLEQYVERMKEKQDKIYFMAGTSRKEAESSPFVEKLLKRGYEV
VYLTEPVDEYCIQALPEFDGKRFQNVAKEGVKFDESDKTKEKREGLEKEYEPLTTWMKDSALKDKIEKAV
LSQRLTNSPCALVASQYGWSGNMERIMKAQAYQTGKDISTNYYASQKKTLEINPKHPLIKEMLKRINDNA
EDQTASDLAVVLFETATLRSGYQLADTKAYGDRIERMLRLSMNVDLNEEPEEEPEEEPEEELKADEEDED
SGATGRDEL
>trap1 Salmo salar
MSRCLKLFKFALGSSQRANSRLLSSGRGLGSRTVGPFSEDAHISQQQKQWSRNGMWNPSHPGLGLTQSSY
YSTKEAEKVPLDTDKVLEAEKAPATEKVEEVENIQEAEDKDPEEPLHTIIQDTENVRGTFSKHEFQAETK
KLLDIVARSLYSEKEVFIRELISNGSDALEKLRHKLITGGGDTAPMEIHLQTDQAKGTFTIQDTGVGMNQ
EELVANLGTIARSGSKAFLDALQSQAEASSSIIGQFGVGFYSAFMVADRVDVYSQSAEPSSPAYKWSSDG
SGVFEIAEASGVRPGTKIVLHLKDDCKEFSAEDRVKEVVTKYSNFVSFPIFLNGRRLNTLQALWMMEPKS
ISEWQHEEFYRYVAQSYDKPRYTLHYRADAPVNIRSIFYVPDVKPSMFDVSREMGSSVALYSRKVLIQTK
ATEILPKWLRFLRGVVDSEDIPLNLSRELLQESTLIRGEQDVRVRLGGWDRGEQDVRVSLGGWDRGEQDV
RVRLGGWDRGEQDVRGRAGRQGEAGGLGQGRAGRQGETGGWDRGEQDVREDIGKLLRFESSALPVGQQTN
LKEYGSRMKAGTRNIYYLCAPNRHLAEHSPYFEAMKQKDMEVLFCYEQFDELTLLHLREFDRKKLISVET
DIVVDHYKEEKYQDSKPASERLTEEQAEDLISWMRNNLGNRVTNIKVTPRLDTHPAMITVLEMGAARHFL
RTQQMARSTEERAQILQPTLEINAGHDLIKKMHSLKESDSALAQLLLEQIYDNAMIAAGLNDDPRPMIAR
LNDLLTRALEKH
>hsp90ab1 Ictalurus punctatus
MPEEMRQEEEAETFAFQAEIAQLMSLIINTFYSNKEIFLRELISNASDALDKIRYESLTDPSKLDSGKDL
KIDIIPNKHERTLTIIDTGIGMTKADLINNLGTIAKSGTKAFMEALQAGADISMIGQFGVGFYSAYLVAE
KVVVITKNNDDEQYAWESSAGGSFTVKVDHGEPIGRGTKVILHLKEDQTEYVEEKRVKEVVKKHSQFIGY
PITLFVEKERDKEISDDEAEDEKEEKEEKEEEEEGEDKPKIEDVGSDDEEDSSKDKDKKKKKKIKEKYID
QEELNKTKPIWTRNPDDITNEEYGEFYKSLTNDWEDHLAVKHFSVEGQLEFRALLFIPRRAPFDLFENKK
KKNNIKLYVRRVFIMDSCEELIPEYLNFIRGVVDSEDLPLNISREMLQQSKILKVIRKNIVKKCLELFAE
LCEDKDNYKKFYEAFSKNIKLGIHEDSQNRKKLSELLRYHSSQSGDEMTSLSEYLSRMKDNQKSIYYITG
ESKDQVANSAFVERVRKRGFEVLYMVEPIDEYCVQQLKEFEGKTLVSVTKEGLELPEDEEEKKKMEEDKA
KFESLCKLMKEILDKKVEKVTVSNRLVSSPCCIVTSTYGWTANMERIMKAQALRDNSTMGYMMAKKHLEI
NPDHPIMEMLRQKAEADKNDKAVKDLVILLFETALLSSGFSLDDPQTHSNRIYRMIKLGLGIDDDDVPAD
EPTSAPAPEEIPPLEGDDDASRMEEVD
>hsp90b1 Ictalurus punctatus
MRRLWILGLLCALLVFTSVKADDEADVDGTVEDDLGKSRDGSRTDDEVVQREEEAIQLDGLNAAQIKELR
EKSEKFAFQAEVNRMMKLIINSLYKNKEIFLRELISNASDALDKIRLLSLTNEDALAGNEELTVKIKSDK
EKNMLHITDTGIGMTKEELVKNLGTIAKSGTSEFLNRMTEMQTEGQSTSELIGQFGVGFYSAFLVADKVI
VTSKHNNDTQHIWESDSNEFSVIEDPRGNTLGRGTTITLVMKEEASDYLELETIKNLVRKYSQFINFPIY
VWSSKTETVEEPIEEEEEAEKEATEDEAEVEEEEEDKDKPKTKKVEKTVWDWELMNDIKPIWQRPAKEVE
EDEYKAFYKTFSRDTDEPLSHIHFTAEGEVTFKSILFVPAAAPRGLFDEYGSKKNDFIKLFVRRVFITDD
FHDMMPKYLNFIRGVVDSDDLPLNVSRETLQQHKLLKVIRKKLVRKTLDMIKKIAEEQYNDKFWKEFGTN
IKLGVIEDHSNRTRLAKLLRFQTSHSESGLASLEQYVERMKEKQDKIFFMAGTSRKEAESSPFVEKLLKK
GYEVIYLTEPVDEYCIQALPEFDGKRFQNVAKEGVKFDESEKTKEKREALEKEFEPLTTWMKEKSLKDKI
EKAVLSQRLTSSPCALVASQYGWSGNMERIMKAQAYQTGKDISTNYYASQKKTLEINPKHPLIKEMLKRV
NANEEDQTASDLAVVLFETATLRSGYQLADTKAYGDRIERMLRLSMNVGLDEQVEEEPEEEPEEPEEPAE
EAEDEEVPADDAEETETTEKDEL
>trap1 Ictalurus punctatus
MFRCLTLLRLSLQTRGKASLFSCSRSRSVTATFSEVNASTRTKQYGTKLRHWSPSHFGVKLTCRSYSTQA
ETAEEEILHNIINDTENVQGSYSKHEFQAETKKLLDIVARSLYSEKEVFIRELISNSSDALEKLRHKLIT
RGGDSEPLEIHLQTDAARGILTIQDTGIGMNQEELITNLGTIACSGSKAFLEALQSQADTQSSIIGQFGV
GFYSAFMVADKLDVYSQSAEPGIPGYKWSSDGSGVFHIAVASGVRQGTKIVLHLKDECKEFSSEDRVKEV
VKKYSNFVSFPIYLNGRRLNTLQALWMMDPKEISDWQHEEFYRYVAKAYDKPRYTLHYRADAPLNIRSIF
YVPEMKPTMFDVSREMGSSVALYSRKVLIQTKATDILPKWLRFLQGVVDSEDIPLNLSRELLQESALIRK
LRDVLQQRIIRFLLDQSKKEPEKYARFFEDYGLFMREGIVTSAEQDIKEDIAKLLRFESSALPAGQQTSL
MDYASRMKAGTRNIYYLCAPNRHLAEHSPYFEAMKMKDMEVLFCYEQFDELTLLHLREFDKKQLMSVETD
IVVDHYKEEKFEASKLASEQLSEQHAEDLMAWMRNCLGQKVTNIKVTPRLNTHPAMITVLEMGALRHFLR
TQQLARTVEERAQILQPTLEINAGHDLIRKLHVLKDSNPELAQLLLEQIFDNAMITAGLNDDPRPMISRL
NELLTKALEKH
>hsp90ab1 Lepisosteus oculatus
MPEEMRQEEEAETFAFQAEIAQLMSLIINTFYSNKEIFLRELISNASDALDKIRYESLTDPSKLESGKDL
KIDVIPNKNERTLTLIDTGIGMTKADLINNLGTIAKSGTKAFMEALQAGADISMIGQFGVGFYSAYLVAE
KVVVITKHNDDEQYAWESSAGGSFTVKVDHGEPIGRGTKVILHLKEDQTEYIEEKRVKEVVKKHSQFIGY
PITLFVEKEREKEISDDEAEEEKTEKEEEKEDADKPKIEDVGSDDEEESADKKKKKKIKEKYIDQEELNK
TKPIWTRNPDDITTEEYGEFYKSLTNDWEDHLAVKHFSVEGQLEFRALLFVPRRAPFDLFENKKKKNNIK
LYVRRVFIMDSCEELIPEYLNFVRGVVDSEDLPLNISREMLQQSKILKVIRKNIVKKCLELFAELAEDKE
NYKKFYDAFSKNLKLGIHEDSQNRKKLSELLRYHSSQSGDEMTSLTEYISRMKENQNSIYYITGESKDQV
ANSAFVERVRKRGFEVLYMIEPIDEYCVQQLKEFDGKTLVSVTKEGLELPEDEVEKKKMEEDKAKFENLC
KLMKDILEKKVEKVTVSNRLVSSPCCIVTSTYGWTANMERIMKAQALRDNSTMGYMMAKKHLEINPDHPI
VETLRQKAEADKNDKAVKDLVVLLFETALLSSGFSLEDPQTHSNRIYRMIKLGLGIDDDDVPIEEPSSAP
VPEEIPPLEGEDDASRMEEVD
>hsp90b1 Lepisosteus oculatus
MKKLWMVGLLCALLAFTSVRASDEELDVDGAVEEDLGKSRDGSRTDDEVVQREEEAIQLDGLNASQIKEL
REKSEKHVFQAEVNRMMKLIINSLYKNKEIFLRELISNASDALDKIRLLSLTDDDALAGNEELTIKIKSD
KEKNMLHITDTGIGMTKEDLVKNLGTIAKSGTSEFLSKITEMQTEGQSTSELIGQFGVGFYSAFLVADRV
IVSSKHNNGTQHIWESDSNEFSVIEDPRGDTLGRGTTITLVMKEEASDFLELDTIKNLVRKYSQFINFPI
YVWSSKTETVEEPIDEEEAADSDKKETTDEEAEAEVEEEEEEKEKPKTKKVEKTVWDWELMNDIKPIWQR
PAKEVEEEEYKAFYKSFSRDSDEPLSHIHFTAEGEVTFKSILFVPSAAPRGLFDEYGSKKNDFIKLFVRR
VFITDDFHDMMPKYLNFIKGVVDSDDLPLNVSRETLQQHKLLKVIRKKLVRKTLDMIKKIAEETYNDKFW
KEFGTNIKLGVIEDHSNRTRLAKLLRFQTSHSESGFSSLEQYTERMKEKQDKIYFMAGTSRKEAESSPFV
EKLLKKGYEVIYLTEPVDEYCIQALPEFDGKRFQNVAKEGVKFEESETGKEKREALEKEYEPLTTWMKEK
ALKDKIEKAVLSQRLTDSPCALVASQYGWSGNMERIMKAQAYQTGKDISTNYYASQKKTFEINPRHPLIK
EMLRRVKDNAEDETASDLAVVLFETATLRSGYQLVDTKAYGDRIERMLRLSMNVDLAEAVEEEPEEEPEE
PGEEEDAEEEVKAEDEETTSSEKDEL
>trap1 Lepisosteus oculatus
MHDKKNSYRRHLQLWLPVLTLVTKETLKHSLLNPKYLKTHVCPQFKLLTAVYSQPGTVVAELLLCFSIPC
TWRCCCPAQASSLKGVCAVLGRCAFPDSSAVTPRIFRGPPRVLSVQRQPTLPGRALAWRAHSTQTAESSE
EEPLHNIISDTEDVQGYCISIESSRYLHLLVILPSFALLLVQCSSHPLPPSLQDTGIGMTKEELVSNLGT
IARSGSKAFLEALQNQAEASSKIIGQFGVGFYSAFMVADRVDVFSQCAEPGSTGYKWCSDGSGVFEIAEA
KGVRQGTKIVLHLKDDCKEFASEDRVKEVVTKYSNFVSFPIFLNGRRLNTLQALWMMDPKEISEWQHEEF
YRYVAQAYDKPRYVVHYRTDAPLNIRSVFYVPEMKPSMFDVSREMGSSVALYSRKVLIQTKATDILPKWL
RFLRGVVDSEDIPLNLSRELLQESALIRKLRDVLQRRLIKFFVDQSKKEPEKYSKFFEDYGLFMREGIVT
TAEQDVKEDIAKLLRYESSALPAGQQTSLQDYASRMKAGTRNIYYLCAPNRHLAEHSPYFEAMRKKDMEV
LFCFEQFDELTLLHLREFDKKKLISVETDIVVDHYKEEKFEDSKPASERLPEKQAEDLMSWMRNVLGQRV
TNIKVTPRLDTHPAMITVLEMGAARHFLRTQQLAKSSEERAQILQPTLEINAGHDLIKKLNELKDSDPDL
AQLLLEQIYDNAMIAAGLNDDPRPMIGRLNELLTRALEKH
>hsp90ab1 Thamnaconus septentrionalis
MPEELQHEEEGETFFFQAEIAQLMSLIINTFYSNKEIFLRELISNASDALDKIRYESLTE
PTKLDSGKDLKIDVIPDKATNTLTLIDTGIGMTKADLINNLGTIAKSGTKAFMEALQAGA
DISMIGQFGVGFYSAYLVAEKVVVITKHNDDEQYIWESSAGGSFTVAIDKNESIGRGTKI
ILHLKEDQAEYLEEKRVKEIVKKHSQFIGYPITLFVEKERDKEISDDEAEEEKADEEEEK
EDGENKPKIEDVGAEEDEDSKDKKKTKKIKEKYIDQEELNKTKPIWTRNPDDITNEEYGE
FYKSLTNDWEDHLAVKHFSVEGQLEFRALLFIPRRAPFDLFENKKKKNNIKLYVRRVFIM
DNCEELIPEYLNFVRGVVDSEDLPLNISREMLQQSKILKVIRKNIVKKCLELFAELTEDK
ENYKKFYEGFSKNIKLGIHEDSQNRKRLSELLRYHSSQCGDETTSLTEYITRMKENQKSI
YYITGESKDQVANSAFVERVRKRGFEVLYMTEPIDEYCVQQLKEFDGKTLVSVTKEALEL
PEDEEEKKKMEEDKAKFEELCKLMKEILDKKVEKVTVSNRLVTSPCCIVTSTYGWTANME
RIMKAQALRDNSTMGYMMAKKHLEINPDHAIVATLRMKADADKNDKAVKDLVILLFETAL
LSSGFSLDDPQTHSNRIYRMIKLGLGIDDDDVPTEEATSTSVPDEIPPLEGEGEDDASRM
EEVD
>hsp90b1 Thamnaconus septentrionalis
MKRVWAIGLLFALLAFAAVRAEDEVDVDGTVEDDLGKSRDGSRTDDEVVQREEEAIQLDG
LNAAQVKELREKSEKHVFQAEVNRMMKLIINSLYKNKEIFLRELISNASDALDKIRLLSL
TNDDALAANEELTIKIKSDKEKNMLHITDTGIGMTKDELVRNLGTIAKSGTSEFLNKMTE
MQTEGQSTSELIGQFGVGFYSAFLVADKVIVTSKHNNGTQHIWESDSNQFSVIEDPRGDT
LGRGSTVTLVLKEEASDYLELETIKNLVKKYSQFINFPIYVWASKTETVEEPIEEDAEAT
EEPEKEAEEDEVEVEEEEEDKDKDKPKTKKVEKTVWDWELMNDIKPIWQRSAKEVEEDEY
TAFYKTFSKDSDDPLAHIHFTAEGEVTFKSILFVPKSAPRGLFDEYGSKKNDFIKLFVRR
VFITDDFNDMMPKYLNFVKGVVDSDDLPLNVSRETLQQHKLLKVIRKKLVRKTLDMIKKI
AEEEYDEKFWKEFGTNIKLGVIEDHSNRTRLAKLLRFQTSNSDTVLASLEQYVERMKEKQ
DKIYFMAGTSRKEAESAPFVERLLKKGYEVIYLTEPVDEYCIQALPEFDGKRFQNVAKEG
IKFDESEKAKEKRENLEKEFEPLTTWLKDKALKDKIEKAVISQRLTKSPCALVASQYGWS
GNMERIMKAQAYQTGKDISTNYYASQKKTLEINPKHEIIKWMLQHVNADAEDKAASSTAE
LLFDTATLRSGYQLVDTKSFSENIEFMLRSSMNIDLNEQIEEEPEDEPADDDAEDKEDDS
EGKEEVVDEDEDEAKTDKDEL
>trap1 Thamnaconus septentrionalis
MSRCLALARFALGSSKRAYPRIVSCSRGLSTRTVPFSVNGDSKLGQHQRWSSGPRLWSSQ
RSCLGLIQQSYYSTQEAEKEPEEEPLHNIITDSESVEGEFSKHEFQAETKKLLDIVARSL
YSEKEVFIRELISNGSDALEKLRHKLVTAGGETAQMEIHLQSDGALGTFTIQDTGMGMNK
EELVSNLGTIARSGSKAFLDALQNQAEASSTIIGQFGVGFYSAFMVADRVDVYSKAAEPG
APGYKWSSDGSGVFEIAEANGVQQGTKIVLHLKDDCKEFSSEDRVKEVVTKYSNFVSFPI
FLNGRRLNTLQALWMMEPKEISDWQHEEFYRYVAQTFDKPRYTLHYRADAPLNIRSIFYV
PDAKPTMFDVSREMGSSVALYSRKVLIQTKATDILPKWLRFLRGVVDSEDIPLNLSRELL
QESALIRKLRDVLQQRVIRFLLDQSKKDPEKYRAFFEDFGLFMREGIVTTQEQDVKEDIA
KLLRYESSALPAGQHTSLMEYASRMKAGTRNIHYLCAPNRHLAEHSPYYEAMKQKDMEVL
FCYEQFDELTLLHLREFDKKKLISVETDIVVDHYKEETFEDSKPASERLTQEQADDLTAW
MKNTLGPRVTNVKLTPRLDTHPAMITVLEMGAARHFLRTQQLARTPEERAQILQPTLEIN
AGHDLIKKLYVLKDTNSELAGLLLEQIYDNAMITAGLNDDPRPMISRLNDLLTKAMEKH
