# Supplementary material for: Genome-Wide Identification, Molecular Characterization, and Expression Analysis of the HSP70 and HSP90 Gene Families in Thamnaconus septentrionalis
Source: Int J Mol Sci. 2024 May 24;25(11):5706. doi: 10.3390/ijms25115706 (PMC11172388; doi:10.3390/ijms25115706)
Supplement: Supplementary file 1 [file ijms-25-05706-s001.zip › Table S2-The comparisons of the numbers of HSP70 and HSP90 in Thamnaconus septentrionalis and other animals.xlsx]

## Sheet: HSP70
	Homo sapiens	Mus musculus	Gallus gallus	Danio rerio	Oryzias latipes	Gasterosteus aculeatus	Larimichthys crocea	Oreochromis niloticus	Thamnaconus modestus
	HSPA1A	hspa1a	-	-	-	-	-	-	hsp70
	HSPA1B	hspa1b	-	hspa1b	hspa1b	hspa1b	-	-	hspa1b
	HSPA1L	hspa1l	-	-	-	-	-	-	-
	HSPA2	hspa2	hspa2	-	-	-	-	-	-
	HSPA4	hspa4	hspa4	hspa4a、hspa4b	hspa4a、hspa4b	hspa4a、hspa4b	hspa4	hspa4	hspa4、hspa4a
	HSPA4L	hspa4l	hspa4l	hspa4l	hspa4l	hspa4l	hspa4l	hspa4l	hspa4l
	HSPA5	hspa5	hspa5	hspa5	hspa5	hspa5	hspa5	-	hspa5
	HSPA6	-	-	-	-	-	-	-	-
	HSPA7	-	-	-	-	-	-	-	-
	HSPA8	hspa8	hspa8	hspa8	hspa8	hspa8a、hspa8b	hspa8	hspa8	hspa8.1、hspa8.2
	HSPA9	hspa9	hspa9	hspa9	hspa9	hspa9	hspa9	hspa9	hspa9
	HSPA12A	hspa12a	hspa12a	hspa12a	hspa12a	hspa12a	hspa12a	hspa12a	-
	HSPA12B	hspa12b	-	hspa12b	hspa12b	hspa12b	hspa12b	hspa12b	-
	HSPA13	hspa13	hspa13	hspa13	hspa13	hspa13	hspa13	hspa13	hspa13
	HSPA14	hspa14	hspa14	hspa14	hspa14	hspa14	hspa14	hspa14	hspa14
	HSPH1	hsph1	hsph1	hsph1	-	-	-	-	-
	HYOU1	hyou1	hyou1	hyou1	hyou1l	hyou1l	hyou1	hyou1l	hyou1
total	17	15	11	13	12	13	10	9	12

## Sheet: HSP90
	Homo sapiens	Mus musculus	Gallus gallus	Danio rerio	Oryzias latipes	Larimichthys crocea	Oreochromis niloticus	Salmo salar	Ictalurus punctatus	Lepisosteus oculatus	Thamnaconus modestus
	HSP90AA1	hsp90aa1	hsp90aa1	hsp90aa1.1、hsp90aa1.2	hsp90aa1.1、hsp90aa1.2	hsp90aa1	hsp90aa1.1、hsp90aa1.2	hsp90aa1	hsp90aa1	hsp90aa1	hsp90aa1
	HSP90AB1	hsp90ab1	hsp90ab1	hsp90ab1	hsp90ab1	hsp90ab1	hsp90ab1	hsp90ab1	hsp90ab1	hsp90ab1	hsp90ab1
	HSP90B1	hsp90b1	hsp90b1	hsp90b1	hsp90b1	hsp90b1	hsp90b1	hsp90b1	hsp90b1	hsp90b1	hsp90b1
	TRAP1	trap1	trap1	trap1	trap1	trap1	trap1	trap1	trap1	trap1	trap1
total	4	4	4	5	4	4	5	3	4	4	4
