# Supplementary material for: Genome-Wide Identification, Molecular Characterization, and Expression Analysis of the HSP70 and HSP90 Gene Families in Thamnaconus septentrionalis
Source: Int J Mol Sci. 2024 May 24;25(11):5706. doi: 10.3390/ijms25115706 (PMC11172388; doi:10.3390/ijms25115706)
Supplement: Supplementary file 1 [file ijms-25-05706-s001.zip › Table S5-RNA quality validation results.xlsx]

## Sheet: tissues
Serial No.	Sample name	Name in Chart	Sample number	Type of library	Nucleic acid number	concentration(ng/ul)	volume(ul)	total weight(ug)	integrity value	Test Conclusion	Remark on test result	residual	Sample volume of electrophoresis solution(ul)
1	3Liver	Liver	FKRO230038037-1A	Eukaryotic common transcriptome library	FZTR230038037-1A	220	35	7.7	7.5	Pass	-	3	/
2	4Liver		FKRO230038038-1A	Eukaryotic common transcriptome library	FZTR230038038-1A	937	35	32.795	7.5	Pass	-	3	/
3	5Liver		FKRO230038039-1A	Eukaryotic common transcriptome library	FZTR230038039-1A	249	35	8.715	6.2	Pass	-	3	/
4	3Brain	Brain	FKRO230038040-1A	Eukaryotic common transcriptome library	FZTR230038040-1A	149	35	5.215	8.6	Pass	-	3	/
5	4Brain		FKRO230038041-1A	Eukaryotic common transcriptome library	FZTR230038041-1A	470	35	16.45	8.6	Pass	-	2	/
6	5Brain		FKRO230038042-1A	Eukaryotic common transcriptome library	FZTR230038042-1A	384	35	13.44	7.7	Pass	-	3	/
7	3Heart	Heart	FKRO230038046-1A	Eukaryotic common transcriptome library	FZTR230038046-1A	348	35	12.18	8.9	Pass	-	3	/
8	4Heart		FKRO230038047-1A	Eukaryotic common transcriptome library	FZTR230038047-1A	343	35	12.005	7.9	Pass	-	3	/
9	5Heart		FKRO230038048-1A	Eukaryotic common transcriptome library	FZTR230038048-1A	419	35	14.665	5.8	Pass	-	3	/
10	3Int	Int	FKRO230038049-1A	Eukaryotic common transcriptome library	FZTR230038049-1A	363	35	12.705	8.3	Pass	-	3	/
11	4Int		FKRO230038050-1A	Eukaryotic common transcriptome library	FZTR230038050-1A	863	35	30.205	7.5	Pass	-	3	/
12	5Int		FKRO230038051-1A	Eukaryotic common transcriptome library	FZTR230038051-1A	1790	35	62.65	6.3	Pass	-	3	/
13	3Mus	Mus	FKRO230038052-1A	Eukaryotic common transcriptome library	FZTR230038052-1A	9	35	0.315	2.5	Fail	-, Unqualified RIN	3	/
14	4Mus		FKRO230038053-1A	Eukaryotic common transcriptome library	FZTR230038053-1A	51	35	1.785	4	Pass	-	3	/
15	5Mus		FKRO230038054-1A	Eukaryotic common transcriptome library	FZTR230038054-1A	78	35	2.73	5.3	Pass	-	3	/
16	3Gill	Gill	FKRO230038055-1A	Eukaryotic common transcriptome library	FZTR230038055-1A	345	35	12.075	8.8	Pass	-	3	/
17	4Gill		FKRO230038056-1A	Eukaryotic common transcriptome library	FZTR230038056-1A	711	35	24.885	9.3	Pass	-	2	/
18	5Gill		FKRO230038057-1A	Eukaryotic common transcriptome library	FZTR230038057-1A	654	35	22.89	8.7	Pass	-	3	/
19	3Spl	Spl	FKRO230038298-1A	Eukaryotic common transcriptome library	FZTR230038298-1A	295	35	10.325	7.4	Pass	-	3	/
20	4Spl		FKRO230038299-1A	Eukaryotic common transcriptome library	FZTR230038299-1A	3283	35	114.905	8.2	Pass	-	3	/
21	5Spl		FKRO230038300-1A	Eukaryotic common transcriptome library	FZTR230038300-1A	3970	35	138.95	5.2	Pass	-	3	/

## Sheet: developmental stages
Serial No.	Sample name	Name in Chart	Sample number	Type of library	Nucleic acid number	concentration(ng/ul)	volume(ul)	total weight(ug)	integrity value	Test Conclusion	Remark on test result	residual	Sample volume of electrophoresis solution(ul)
1	Cle RNA 1	Cle	FKRO230038001-1A	Eukaryotic common transcriptome library	FZTR230038001-1A	157	35	5.495	9.7	Pass	-	0	/
2	Cle RNA 2		FKRO230038002-1A	Eukaryotic common transcriptome library	FZTR230038002-1A	168	35	5.88	9.8	Pass	-	0	/
3	Cle RNA 3		FKRO230038003-1A	Eukaryotic common transcriptome library	FZTR230038003-1A	25	35	0.875	7.9	Pass	-	0	/
4	Bla RNA 1	Bla	FKRO230038004-1A	Eukaryotic common transcriptome library	FZTR230038004-1A	10	35	0.35	8.4	Pass	-	0	/
5	Bla RNA 2		FKRO230038005-1A	Eukaryotic common transcriptome library	FZTR230038005-1A	10	35	0.35	1	Fail	-, Unqualified RIN	0	/
6	Bla RNA 3		FKRO230038006-1A	Eukaryotic common transcriptome library	FZTR230038006-1A	10	35	0.35	8.5	Pass	-	0	/
7	Gas RNA 1	Gas	FKRO230038007-1A	Eukaryotic common transcriptome library	FZTR230038007-1A	21	35	0.735	8.9	Pass	-	0	/
8	Gas RNA 2		FKRO230038008-1A	Eukaryotic common transcriptome library	FZTR230038008-1A	8	35	0.28	1	Fail	-, Unqualified RIN	0	/
9	Gas RNA 3		FKRO230038009-1A	Eukaryotic common transcriptome library	FZTR230038009-1A	22	35	0.77	8.6	Pass	-	0	/
10	Neu RNA 1	Neu	FKRO230038010-1A	Eukaryotic common transcriptome library	FZTR230038010-1A	26	35	0.91	9.4	Pass	-	0	/
11	Neu RNA 2		FKRO230038011-1A	Eukaryotic common transcriptome library	FZTR230038011-1A	70	35	2.45	9.1	Pass	-	0	/
12	Neu RNA 3		FKRO230038012-1A	Eukaryotic common transcriptome library	FZTR230038012-1A	45	35	1.575	9.3	Pass	-	0	/
13	Tai RNA 1	Tai	FKRO230038013-1A	Eukaryotic common transcriptome library	FZTR230038013-1A	15	35	0.525	8.7	Pass	-	0	/
14	Tai RNA 2		FKRO230038014-1A	Eukaryotic common transcriptome library	FZTR230038014-1A	60	35	2.1	8.7	Pass	-	0	/
15	Tai RNA 3		FKRO230038015-1A	Eukaryotic common transcriptome library	FZTR230038015-1A	112	35	3.92	8.6	Pass	-	0	/
16	Mus RNA 1	Mus	FKRO230038016-1A	Eukaryotic common transcriptome library	FZTR230038016-1A	296	35	10.36	9.1	Pass	-	0	/
17	Mus RNA 2		FKRO230038017-1A	Eukaryotic common transcriptome library	FZTR230038017-1A	257	35	8.995	8.4	Pass	-	0	/
18	Mus RNA 3		FKRO230038018-1A	Eukaryotic common transcriptome library	FZTR230038018-1A	70	35	2.45	8.5	Pass	-	0	/
19	1d RNA 1	Dph0	FKRO230038019-1A	Eukaryotic common transcriptome library	FZTR230038019-1A	572	35	20.02	5.9	Pass	-	0	/
20	1d RNA 2		FKRO230038020-1A	Eukaryotic common transcriptome library	FZTR230038020-1A	261	35	9.135	9.7	Pass	-	0	/
21	1d RNA 3		FKRO230038021-1A	Eukaryotic common transcriptome library	FZTR230038021-1A	62	35	2.17	7.6	Pass	-	0	/
22	20d	Dph20	FKRO230038024-1A	Eukaryotic common transcriptome library	FZTR230038024-1A	286	35	10.01	9.2	Pass	-	0	/
23	20d		FKRO230038024-1A	Eukaryotic common transcriptome library	FZTR230038024-2A	722	35	25.27	9.7	Pass	-	0	/
24	20d		FKRO230038024-1A	Eukaryotic common transcriptome library	FZTR230038024-3A	644	35	22.54	9.8	Pass	-	0	/

## Sheet: abiotic stresses
Serial No.	Sample name	Name in Chart	Sample number	Type of library	Nucleic acid number	concentration(ng/ul)	volume(ul)	total weight(ug)	integrity value	Test Conclusion	Remark on test result	residual	Sample volume of electrophoresis solution(ul)
1	C-G1	Control	FKRO230255748-1A	Eukaryotic common transcriptome library	FZTR230255748-1A	711	25	17.775	8.2	Pass	-	3	/
2	C-G2		FKRO230255749-1A	Eukaryotic common transcriptome library	FZTR230255749-1A	818	25	20.45	8	Pass	-	3	/
3	C-G3		FKRO230255750-1A	Eukaryotic common transcriptome library	FZTR230255750-1A	879	25	21.975	8.7	Pass	-	3	/
4	T-G24.1	Te_High	FKRO230255757-1A	Eukaryotic common transcriptome library	FZTR230255757-1A	423	25	10.575	8.3	Pass	-	3	/
5	T-G24.2		FKRO230255758-1A	Eukaryotic common transcriptome library	FZTR230255758-1A	553	25	13.825	7.9	Pass	-	3	/
6	T-G24.3		FKRO230255759-1A	Eukaryotic common transcriptome library	FZTR230255759-1A	531	25	13.275	8	Pass	-	3	/
7	S-G24.1	Sa_High	FKRO230255754-1A	Eukaryotic common transcriptome library	FZTR230255754-1A	776	25	19.4	8.6	Pass	-	3	/
8	S-G24.2		FKRO230255755-1A	Eukaryotic common transcriptome library	FZTR230255755-1A	705	25	17.625	8.8	Pass	-	3	/
9	S-G24.3		FKRO230255756-1A	Eukaryotic common transcriptome library	FZTR230255756-1A	653	25	16.325	7.9	Pass	-	3	/
10	S-D24.1	Sa_Low	FKRO230255751-1A	Eukaryotic common transcriptome library	FZTR230255751-1A	1014	25	25.35	8.5	Pass	-	3	/
11	S-D24.2		FKRO230255752-1A	Eukaryotic common transcriptome library	FZTR230255752-1A	359	25	8.975	8.2	Pass	-	3	/
12	S-D24.3		FKRO230255753-1A	Eukaryotic common transcriptome library	FZTR230255753-1A	751	25	18.775	8	Pass	-	3	/
13	N-G1	NH4	FKRO230274534-1A	Eukaryotic common transcriptome library	FZTR230274534-1A	794	35	27.79	9.3	Pass	-	3	/
14	N-G2		FKRO230274535-1A	Eukaryotic common transcriptome library	FZTR230274535-1A	1131	35	39.585	9.1	Pass	-	3	/
15	N-G3		FKRO230274536-1A	Eukaryotic common transcriptome library	FZTR230274536-1A	267	35	9.345	8.9	Pass	-	3	/
16	C-S1	Control_Gill	FKRO230274613-1A	Eukaryotic common transcriptome library	FZTR230274613-1A	410	35	14.35	8.7	Pass	-	3	/
17	C-S2		FKRO230275495-1A	Eukaryotic common transcriptome library	FZTR230275495-1A	1200	35	42	9.1	Pass	/	1	/
18	C-S3		FKRO230274614-1A	Eukaryotic common transcriptome library	FZTR230274614-1A	401	35	14.035	7.9	Pass	-	3	/
19	N-S1	NH4_Gill	FKRO230274615-1A	Eukaryotic common transcriptome library	FZTR230274615-1A	289	35	10.115	9.3	Pass	-	3	/
20	N-S2		FKRO230275494-1A	Eukaryotic common transcriptome library	FZTR230275494-1A	1065	35	37.275	8.9	Pass	/	1	/
21	N-S3		FKRO230274616-1A	Eukaryotic common transcriptome library	FZTR230274616-1A	384	35	13.44	8.5	Pass	-	3	/
