# Supplementary material for: Genome-Wide Identification, Molecular Characterization, and Expression Analysis of the HSP70 and HSP90 Gene Families in Thamnaconus septentrionalis
Source: Int J Mol Sci. 2024 May 24;25(11):5706. doi: 10.3390/ijms25115706 (PMC11172388; doi:10.3390/ijms25115706)
Supplement: Supplementary file 1 [file ijms-25-05706-s001.zip › Table S6-Heat map data for different tissues, developmental stages and abiotic stresses.xlsx]

## Sheet: Tissues
Sequence ID	Liver	Brain	Heart	Int	Mus	Gill	Spl
hsp70	21.9361	20.9122	20.9663	13.5229	90.1263	54.0081	30.7072
hspa1b	1.18559	4.88248	54.227	5.19981	86.1871	4.47482	5.91679
hspa4	23.8288	31.4326	30.9513	30.7633	25.4857	32.0645	37.7603
hspa4a	11.4779	21.225	20.2512	14.1169	20.5277	30.5283	23.6206
hspa4l	6.07737	43.4022	8.12264	1.63359	31.2669	5.34645	25.9799
hspa5	332.295	65.9749	143.973	116.753	61.2563	153.574	204.067
hspa8.1	1226.78	293.206	697.544	1915.01	410.952	962.743	4688.22
hspa8.2	47.7182	1.97319	0.15795	15.9674	4773.31	12.873	0.220835
hspa9	59.359	86.5217	63.856	95.5718	81.3625	65.4104	51.9034
hspa13	4.68381	5.46392	5.50758	4.30733	2.06229	7.12587	8.90761
hspa14	10.9773	7.01978	8.10233	14.297	31.598	12.4582	13.8467
hyou1	19.3906	4.24663	11.9676	2.97031	3.08383	10.4311	9.76797
hsp90aa1	36.3901	175.105	103.577	61.0366	317.875	118.211	60.3162
hsp90ab1	1089.14	939.398	790.173	1571.74	819.857	1259.27	2328.57
hsp90b1	777.374	58.7571	128.694	71.0905	89.4625	90.5408	115.825
trap1	29.1078	35.8295	23.4242	35.1081	79.8075	23.0878	29.678

## Sheet: Developmental stages
Sequence ID	Cle	Bla	Gas	Neu	Tai	Mus	Dph0	Dph20
hsp70	7.23427	8.5179	11.7781	118.783	101.741	62.4638	5.8959	7.79152
hspa1b	0.155819	0.192617	0.347094	3.41974	2.85326	1.71489	0.853785	0.839624
hspa4	4.57776	8.58566	16.1528	26.412	28.2271	26.5057	25.4696	26.416
hspa4a	26.5255	70.2491	68.9707	69.0167	61.3845	48.3317	32.9823	42.9623
hspa4l	1.42624	3.24482	1.81987	10.2185	20.2386	9.81609	6.88783	5.44772
hspa5	47.2894	112.642	149.202	280.343	347.906	188.557	278.927	262.198
hspa8.1	171.709	677.538	1243.19	779.53	860.617	788.278	788.707	723.136
hspa8.2	0.0812316	0.172416	0.533827	0.0880731	0.950032	4.03594	5.97287	51.2581
hspa9	28.4951	21.8453	34.1008	56.4383	56.8455	45.2079	36.903	36.202
hspa13	2.84067	1.57361	4.48741	6.25369	5.05626	4.032	5.05427	4.24489
hspa14	18.6188	43.4873	91.319	34.972	23.0395	15.3717	15.8886	15.6033
hyou1	6.73516	6.49629	6.36392	15.6642	19.9705	12.9127	9.86235	18.6162
hsp90aa1	137.703	251.065	130.922	242.113	301.384	115.925	51.1801	141.035
hsp90ab1	281.809	1965.13	2337.58	1194.81	1147.14	1008.68	933.27	1056.69
hsp90b1	21.3847	38.8842	31.5744	107.591	163.658	106.972	122.52	268.318
trap1	5.94246	12.2946	14.6129	21.8581	25.247	25.6009	23.538	32.7974

## Sheet: Stress
Sequence ID	Control	Te_High	Sa_High	Sa_Low	NH4	Control_Gill	NH4_Gill
hsp70	8.44401	46.4117	3.2222	1.14757	9.49339	133.666	27.17
hspa1b	0.149537	0.878428	0.0591104	0.0596456	0.104034	3.58905	1.34528
hspa4	5.03199	19.49	15.1213	5.81624	7.57943	5.61708	7.40076
hspa4a	11.4785	36.2316	22.0121	10.9662	10.8313	10.3015	11.9852
hspa4l	0.602291	2.94604	0.708785	0.583214	0.351622	1.41018	1.27844
hspa5	236.378	2025.48	652.953	757.476	388.548	24.1717	34.9865
hspa8.1	802.429	1904.02	937.582	3247.47	1478.31	948.696	828.489
hspa8.2	124.514	112.843	71.7719	165.748	135.572	12.0829	9.61229
hspa9	22.7298	72.8578	50.4759	27.7259	27.9534	15.6763	20.1116
hspa13	2.73853	6.54048	5.40423	3.31476	5.27143	3.45485	3.82652
hspa14	3.03085	7.04496	11.2993	3.32496	4.09917	5.08253	6.41985
hyou1	17.8478	101.972	31.2362	59.2931	35.3837	2.96824	3.67679
hsp90aa1	10.0104	107.627	9.15908	8.26977	1.22722	13.5396	16.6899
hsp90ab1	767.458	4141.9	1169.53	4270.28	2025.89	1321.93	1103.28
hsp90b1	366.234	2575.38	852.762	1992.27	1595.89	23.1348	35.7702
trap1	22.2233	24.6507	21.8255	20.9424	26.0928	10.6853	11.6344
