# Supplementary material for: Genome-Wide Identification, Molecular Characterization, and Expression Analysis of the HSP70 and HSP90 Gene Families in Thamnaconus septentrionalis
Source: Int J Mol Sci. 2024 May 24;25(11):5706. doi: 10.3390/ijms25115706 (PMC11172388; doi:10.3390/ijms25115706)
Supplement: Supplementary file 1 [file ijms-25-05706-s001.zip › Table S7-Sequence of primers used in this study.xlsx]

## Sheet: Sheet1
hsp70 F	CGCTTACGGCATGGACAAAG
hsp70 R	GCTAGGACGGACACGTCAAA
hspa1b F	AATGACTCCCAGAGGCAAGC
hspa1b R	TGCCTGACCATCCTGTTGTC
hspa4 F	ACCACGCTAAATGCTGACGA
hspa4 R	CAAGGAGATGGGGTAGGGGA
hspa4a F	ATCACGGACGTGGTACCCTA
hspa4a R	ATCACGGACGTGGTACCCTA
hspa4l F	ATCAACGTCCACGGCATCTT
hspa4l R	CCCAGGTGCACCGTCTTTAT
hspa5 F	GCTCTCTGGAGAGGAGGACA
hspa5 R	ACGACTGTGTTTCTGCCGAT
hspa8.1 F	ACTGTCCTCATCAAGCGCAA
hspa8.1 R	ACGCTCACCCTCATAGACCT
hspa8.2 F	CAGGACCACACCCAGCTATG
hspa8.2 R	CAATCAGACGCTTGGCATCG
hspa9 F	GTGGAGATCAAGGTGTGCCA
hspa9 R	TTACTGAGGCCTCCAGACGA
hspa13 F	GGACGTGTCTCTGCTCAACA
hspa13 R	AGGTTGATCTTGGCTGCCTC
hspa14 F	AGTGTTGAGGCTGATCCACG
hspa14 R	TGAGGTCGGTGTGTGAGTTG
hyou1 F	GGCGTGTTCAGGAGGAAAGA
hyou1 R	CTGTGTGCCAAACTCCTTGC
hsp90aa1 F	TGACCAAAGCCGACCTCATC
hsp90aa1 R	CAGCCACGAGATAGGCAGAG
hsp90ab1 F	GGAGATGAGACCACCTCCCT
hsp90ab1 R	CAGTACTCGTCGATGGGCTC
hsp90b1 F	GACCAAAGACGAGCTGGTGA
hsp90b1 R	AAAGCCGAGTAGAAGCCCAC
trap1 F	ACACTGGAGATCAACGCAGG
trap1 R	CAGGTCGTTCAGACGGGAAA
β-actin F	CGGAATCCACGAGACCACCTAC
β-actin R	TGCATCCTGTCGGCGATGC
